# Supplementary material for: Molecular Phylogeography and Intraspecific Divergences in Siberian Wildrye (Elymus sibiricus L.) Wild Populations in China, Inferred From Chloroplast DNA Sequence and cpSSR Markers
Source: Front Plant Sci. 2022 May 19;13:862759. doi: 10.3389/fpls.2022.862759 (PMC9161273; doi:10.3389/fpls.2022.862759)
Supplement: Supplementary Figure 1 — ΔK estimation based on the structure harvester of cpSSR. [file Data_Sheet_1.ZIP]

Archive with 11 entries (10 files):
- Supplementary Material/
- Supplementary Material/Fig S1.tif
- Supplementary Material/Fig S2.tif
- Supplementary Material/Fig S3.tif
- Supplementary Material/Table S1.docx
- Supplementary Material/Table S2.docx
- Supplementary Material/Table S3.docx
- Supplementary Material/Table S4.docx
- Supplementary Material/Table S5.xlsx
- Supplementary Material/Table S6.xlsx
- Supplementary Material/Table S7.csv
