# Supplementary material for: Molecular Phylogeography and Intraspecific Divergences in Siberian Wildrye (Elymus sibiricus L.) Wild Populations in China, Inferred From Chloroplast DNA Sequence and cpSSR Markers
Source: Front Plant Sci. 2022 May 19;13:862759. doi: 10.3389/fpls.2022.862759 (PMC9161273; doi:10.3389/fpls.2022.862759)
Supplement: Supplementary Figure 1 — ΔK estimation based on the structure harvester of cpSSR. [file Data_Sheet_1.ZIP › Supplementary Material/Table S5.xlsx]

## Sheet: Sheet1
	Individual	Population	Sub-Pop	Molecular weight
				Es-cpSSR1	Es-cpSSR2	Es-cpSSR3	Es-cpSSR4	Es-cpSSR5	Es-cpSSR6
	GS01-1	QTP	GS03	262	267	200	213	173	143
	GS01-2	QTP	GS03	266	261	205	217	173	142
	GS01-3	QTP	GS03	266	262	200	200	176	142
	GS01-4	QTP	GS03	262	256	213	210	171	143
	GS01-5	QTP	GS03	260	265	204	209	173	142
	GS01-6	QTP	GS03	266	253	213	193	170	143
	GS02-1	QTP	GS11	264	269	207	217	166	206
	GS02-2	QTP	GS11	265	256	204	217	168	205
	GS02-3	QTP	GS11	267	281	201	225	178	207
	GS02-4	QTP	GS11	267	255	203	210	173	206
	GS02-5	QTP	GS11	263	263	201	200	173	143
	GS02-6	QTP	GS11	262	266	201	219	168	203
	GS03-1	QTP	GS13	263	262	200	223	166	205
	GS03-2	QTP	GS13	263	259	208	210	175	203
	GS03-3	QTP	GS13	264	263	202	227	170	206
	GS03-4	QTP	GS13	269	259	207	222	170	203
	GS03-5	QTP	GS13	265	254	203	212	169	211
	GS03-6	QTP	GS13	265	258	206	218	172	207
	HB01-1	NC	HB04	259	253	155	209	173	144
	HB01-2	NC	HB04	264	258	149	210	164	143
	HB01-3	NC	HB04	260	254	149	216	168	142
	HB01-4	NC	HB04	261	254	150	217	165	156
	HB01-5	NC	HB04	261	258	149	215	169	144
	HB01-6	NC	HB04	261	258	149	214	165	144
	HB02-1	NC	HB07	246	266	153	212	168	144
	HB02-2	NC	HB07	273	264	149	209	173	144
	HB02-3	NC	HB07	259	262	149	210	163	152
	HB02-4	NC	HB07	236	264	141	207	156	143
	HB02-5	NC	HB07	246	259	148	205	165	143
	HB02-6	NC	HB07	247	271	150	214	165	143
	HB03-1	NC	HB13	273	263	148	209	172	143
	HB03-2	NC	HB13	264	267	153	212	154	145
	HB03-3	NC	HB13	271	265	140	230	163	141
	HB03-4	NC	HB13	266	259	148	207	164	144
	HB03-5	NC	HB13	270	255	149	225	164	144
	HB03-6	NC	HB13	245	261	149	215	145	144
	NM01-1	NC	NM26	241	258	205	207	172	144
	NM01-2	NC	NM26	261	265	209	209	167	143
	NM01-3	NC	NM26	262	254	204	214	171	143
	NM01-4	NC	NM26	244	256	205	221	176	144
	NM01-5	NC	NM26	253	258	205	212	174	145
	NM01-6	NC	NM26	258	261	203	210	179	144
	NM02-1	NC	NM29	262	261	154	206	173	141
	NM02-2	NC	NM29	266	262	153	204	175	156
	NM02-3	NC	NM29	267	263	148	222	176	143
	NM02-4	NC	NM29	254	259	153	231	172	141
	NM02-5	NC	NM29	268	262	153	209	173	143
	NM02-6	NC	NM29	258	266	149	214	182	143
	NM03-1	NC	NM37	252	262	149	210	179	143
	NM03-2	NC	NM37	253	255	154	210	188	143
	NM03-3	NC	NM37	236	262	148	214	174	141
	NM03-4	NC	NM37	240	253	147	213	167	143
	NM03-5	NC	NM37	268	255	149	227	168	143
	NM03-6	NC	NM37	242	254	152	209	173	142
	QH01-1	QTP	QH02	266	254	201	216	183	207
	QH01-2	QTP	QH02	266	254	206	210	175	206
	QH01-3	QTP	QH02	263	256	202	213	179	205
	QH01-4	QTP	QH02	264	249	208	214	178	205
	QH01-5	QTP	QH02	261	251	203	218	180	206
	QH01-6	QTP	QH02	262	246	207	206	170	207
	QH02-1	QTP	QH09	264	236	207	204	165	205
	QH02-2	QTP	QH09	263	240	207	211	173	203
	QH02-3	QTP	QH09	262	245	207	207	175	204
	QH02-4	QTP	QH09	265	240	206	205	170	203
	QH02-5	QTP	QH09	266	254	205	211	172	207
	QH02-6	QTP	QH09	265	263	203	214	170	206
	QH03-1	QTP	QH11	265	242	202	210	173	204
	QH03-2	QTP	QH11	262	246	206	210	182	206
	QH03-3	QTP	QH11	264	251	205	213	178	205
	QH03-4	QTP	QH11	261	251	203	218	177	203
	QH03-5	QTP	QH11	263	238	208	212	179	208
	QH03-6	QTP	QH11	263	240	206	206	175	205
	SC01-1	QTP	SC01	264	269	205	211	170	205
	SC01-2	QTP	SC01	260	269	207	212	173	206
	SC01-3	QTP	SC01	262	266	207	212	169	204
	SC01-4	QTP	SC01	264	269	206	211	169	208
	SC01-5	QTP	SC01	266	256	209	210	171	203
	SC01-6	QTP	SC01	267	263	211	211	176	202
	SC02-1	QTP	SC06	265	267	207	206	174	207
	SC02-2	QTP	SC06	262	276	204	211	172	205
	SC02-3	QTP	SC06	266	275	207	211	173	204
	SC02-4	QTP	SC06	264	239	207	210	170	205
	SC02-5	QTP	SC06	262	263	208	206	172	206
	SC02-6	QTP	SC06	267	266	203	209	171	202
	SC03-1	QTP	SC13	263	246	201	206	170	208
	SC03-2	QTP	SC13	262	253	208	206	168	206
	SC03-3	QTP	SC13	264	242	200	203	174	208
	SC03-4	QTP	SC13	265	253	203	208	177	205
	SC03-5	QTP	SC13	264	254	209	206	176	207
	SC03-6	QTP	SC13	265	247	203	206	174	208
	XJ01-1	XJ	XJ01	262	242	204	206	178	204
	XJ01-2	XJ	XJ01	264	236	202	212	184	204
	XJ01-3	XJ	XJ01	266	246	198	211	180	204
	XJ01-4	XJ	XJ01	267	245	204	211	182	205
	XJ01-5	XJ	XJ01	261	240	201	213	179	207
	XJ01-6	XJ	XJ01	260	242	205	212	171	204
	XJ02-1	XJ	XJ13	262	245	203	215	181	207
	XJ02-2	XJ	XJ13	262	244	200	218	171	205
	XJ02-3	XJ	XJ13	263	249	194	216	168	205
	XJ02-4	XJ	XJ13	262	253	204	213	169	205
	XJ02-5	XJ	XJ13	259	246	201	203	168	204
	XJ02-6	XJ	XJ13	262	248	205	205	172	205
	XJ03-1	XJ	XJ16	262	247	206	212	168	200
	XJ03-2	XJ	XJ16	264	236	204	216	178	211
	XJ03-3	XJ	XJ16	263	245	204	208	167	207
	XJ03-4	XJ	XJ16	264	232	202	216	168	203
	XJ03-5	XJ	XJ16	267	253	206	216	174	205
	XJ04-1	XJ	XJ21	262	252	184	215	159	205
	XJ04-2	XJ	XJ21	265	246	199	213	170	207
	XJ04-3	XJ	XJ21	261	257	190	211	164	205
	XJ04-4	XJ	XJ21	262	244	196	209	172	206
	XJ04-5	XJ	XJ21	264	249	192	217	170	208
	XJ04-6	XJ	XJ21	265	249	198	213	167	206
	XJ05-1	XJ	XJ26	259	261	195	223	165	212
	XJ05-2	XJ	XJ26	265	248	197	220	173	205
	XJ05-3	XJ	XJ26	263	259	184	208	170	205
	XJ05-4	XJ	XJ26	263	237	190	208	174	207
	XJ05-5	XJ	XJ26	261	234	176	212	168	204
	XJ05-6	XJ	XJ26	259	258	209	216	173	142
	XZ01-1	QTP	XZ01	274	250	210	217	170	141
	XZ01-2	QTP	XZ01	266	260	207	219	172	143
	XZ01-3	QTP	XZ01	270	258	213	216	179	144
	XZ01-4	QTP	XZ01	270	256	202	211	175	155
	XZ01-5	QTP	XZ01	265	254	200	207	177	144
	XZ01-6	QTP	XZ01	266	262	204	214	175	145
	XZ02-1	QTP	XZ03	265	262	204	215	166	142
	XZ02-2	QTP	XZ03	264	262	200	213	169	155
	XZ02-3	QTP	XZ03	264	249	203	220	165	143
	XZ02-4	QTP	XZ03	267	260	196	210	168	142
	XZ02-5	QTP	XZ03	254	258	204	213	170	143
	XZ02-6	QTP	XZ03	263	256	198	218	167	156
	XZ03-1	QTP	XZ04	266	263	197	219	167	155
	XZ03-2	QTP	XZ04	268	258	203	219	167	143
	XZ03-3	QTP	XZ04	263	257	199	232	168	143
	XZ03-4	QTP	XZ04	264	262	200	223	171	143
	XZ03-5	QTP	XZ04	265	255	197	212	172	145
	XZ03-6	QTP	XZ04	264	259	209	189	175	144
