# Supplementary material for: Molecular Phylogeography and Intraspecific Divergences in Siberian Wildrye (Elymus sibiricus L.) Wild Populations in China, Inferred From Chloroplast DNA Sequence and cpSSR Markers
Source: Front Plant Sci. 2022 May 19;13:862759. doi: 10.3389/fpls.2022.862759 (PMC9161273; doi:10.3389/fpls.2022.862759)
Supplement: Supplementary Figure 1 — ΔK estimation based on the structure harvester of cpSSR. [file Data_Sheet_1.ZIP › Supplementary Material/Table S6.xlsx]

## Sheet: Es-cpDNA1
Individual	Sequence
GS01-1	ATGGAAAAATTCGAAGGGTATTCAGAAAAACATAAATCTCGTCAACAATACTTTGTCTACCCACTTCTCTTTCAGGAGTATATTTATGCATTTGCCCATGATTATGGATTAAATGGTTCTGAACCTGTGGAAATAGTTGTTAGTTGTAATAACAAGAAATTTAGTTCACTACTTGTGAAACGTTTAATTATTCGAATGTATCAGCAGAATTTTTTGGATAACTCGGTTAATCATCCTAACCAAGATCGATTATTGGATTACAAAAATTATTTTTATTCTGAGTTTTATTCTCAGATTCTATCTGAAGGGTTTGCGATCGTTGTGGAAATCCCATTCTCGCTACGGGAATTATTTTGTCCGAAAGAAAAAGAAATACCAAAGTTTCAGAATTTACGCTCT…
GS01-2	ATGGAAAAATTCGAAGGGTATTCAGAAAAACATAAATCTCGTCAACAATACTTTGTCTACCCACTTCTCTTTCAGGAGTATATTTATGCATTTGCCCATGATTATGGATTAAATGGTTCTGAACCTGTGGAAATAGTTGTTAGTTGTAATAACAAGAAATTTAGTTCACTACTTGTGAAACGTTTAATTATTCGAATGTATCAGCAGAATTTTTTGGATAACTCGGTTAATCATCCTAACCAAGATCGATTATTGGATTACAAAAATTATTTTTATTCTGAGTTTTATTCTCAGATTCTATCTGAAGGGTTTGCGATCGTTGTGGAAATCCCATTCTCGCTACGGGAATTATTTTGTCCGAAAGAAAAAGAAATACCAAAGTTTCAGAATTTACGCTCT…
GS01-3	ATGGAAAAATTCGAAGGGTATTCAGAAAAACATAAATCTCGTCAACAATACTTTGTCTACCCACTTCTCTTTCAGGAGTATATTTATGCATTTGCCCATGATTATGGATTAAATGGTTCTGAACCTGTGGAAATAGTTGTTAGTTGTAATAACAAGAAATTTAGTTCACTACTTGTGAAACGTTTAATTATTCGAATGTATCAGCAGAATTTTTTGGATAACTCGGTTAATCATCCTAACCAAGATCGATTATTGGATTACAAAAATTATTTTTATTCTGAGTTTTATTCTCAGATTCTATCTGAAGGGTTTGCGATCGTTGTGGAAATCCCATTCTCGCTACGGGAATTATTTTGTCCGAAAGAAAAAGAAATACCAAAGTTTCAGAATTTACGCTCT…
GS01-4	ATGGAAAAATTCGAAGGGTATTCAGAAAAACATAAATCTCGTCAACAATACTTTGTCTACCCACTTCTCTTTCAGGAGTATATTTATGCATTTGCCCATGATTATGGATTAAATGGTTCTGAACCTGTGGAAATAGTTGTTAGTTGTAATAACAAGAAATTTAGTTCACTACTTGTGAAACGTTTAATTATTCGAATGTATCAGCAGAATTTTTTGGATAACTCGGTTAATCATCCTAACCAAGATCGATTATTGGATTACAAAAATTATTTTTATTCTGAGTTTTATTCTCAGATTCTATCTGAAGGGTTTGCGATCGTTGTGGAAATCCCATTCTCGCTACGGGAATTATTTTGTCCGAAAGAAAAAGAAATACCAAAGTTTCAGAATTTACGCTCT…
GS01-5	ATGGAAAAATTCGAAGGGTATTCAGAAAAACATAAATCTCGTCAACAATACTTTGTCTACCCACTTCTCTTTCAGGAGTATATTTATGCATTTGCCCATGATTATGGATTAAATGGTTCTGAACCTGTGGAAATAGTTGTTAGTTGTAATAACAAGAAATTTAGTTCACTACTTGTGAAACGTTTAATTATTCGAATGTATCAGCAGAATTTTTTGGATAACTCGGTTAATCATCCTAACCAAGATCGATTATTGGATTACAAAAATTATTTTTATTCTGAGTTTTATTCTCAGATTCTATCTGAAGGGTTTGCGATCGTTGTGGAAATCCCATTCTCGCTACGGGAATTATTTTGTCCGAAAGAAAAAGAAATACCAAAGTTTCAGAATTTACGCTCT…
GS01-6	ATGGAAAAATTCGAAGGGTATTCAGAAAAACATAAATCTCGTCAACAATACTTTGTCTACCCACTTCTCTTTCAGGAGTATATTTATGCATTTGCCCATGATTATGGATTAAATGGTTCTGAACCTGTGGAAATAGTTGTTAGTTGTAATAACAAGAAATTTAGTTCACTACTTGTGAAACGTTTAATTATTCGAATGTATCAGCAGAATTTTTTGGATAACTCGGTTAATCATCCTAACCAAGATCGATTATTGGATTACAAAAATTATTTTTATTCTGAGTTTTATTCTCAGATTCTATCTGAAGGGTTTGCGATCGTTGTGGAAATCCCATTCTCGCTACGGGAATTATTTTGTCCGAAAGAAAAAGAAATACCAAAGTTTCAGAATTTACGCTCT…
GS02-1	ATGGAAAAATTCGAAGGGTATTCAGAAAAACATAAATCTCGTCAACAATACTTTGTCTACCCACTTCTCTTTCAGGAGTATATTTATGCATTTGCCCATGATTATGGATTAAATGGTTCTGAACCTGTGGAAATAGTTGTTAGTTGTAATAACAAGAAATTTAGTTCACTACTTGTGAAACGTTTAATTATTCGAATGTATCAGCAGAATTTTTTGGATAACTCGGTTAATCATCCTAACCAAGATCGATTATTGGATTACAAAAATTATTTTTATTCTGAGTTTTATTCTCAGATTCTATCTGAAGGGTTTGCGATCGTTGTGGAAATCCCATTCTCGCTACGGGAATTATTTTGTCCGAAAGAAAAAGAAATACCAAAGTTTCAGAATTTACGCTCT…
GS02-2	ATGGAAAAATTCGAAGGGTATTCAGAAAAACATAAATCTCGTCAACAATACTTTGTCTACCCACTTCTCTTTCAGGAGTATATTTATGCATTTGCCCATGATTATGGATTAAATGGTTCTGAACCTGTGGAAATAGTTGTTAGTTGTAATAACAAGAAATTTAGTTCACTACTTGTGAAACGTTTAATTATTCGAATGTATCAGCAGAATTTTTTGGATAACTCGGTTAATCATCCTAACCAAGATCGATTATTGGATTACAAAAATTATTTTTATTCTGAGTTTTATTCTCAGATTCTATCTGAAGGGTTTGCGATCGTTGTGGAAATCCCATTCTCGCTACGGGAATTATTTTGTCCGAAAGAAAAAGAAATACCAAAGTTTCAGAATTTACGCTCT…
GS02-3	ATGGAAAAATTCGAAGGGTATTCAGAAAAACATAAATCTCGTCAACAATACTTTGTCTACCCACTTCTCTTTCAGGAGTATATTTATGCATTTGCCCATGATTATGGATTAAATGGTTCTGAACCTGTGGAAATAGTTGTTAGTTGTAATAACAAGAAATTTAGTTCACTACTTGTGAAACGTTTAATTATTCGAATGTATCAGCAGAATTTTTTGGATAACTCGGTTAATCATCCTAACCAAGATCGATTATTGGATTACAAAAATTATTTTTATTCTGAGTTTTATTCTCAGATTCTATCTGAAGGGTTTGCGATCGTTGTGGAAATCCCATTCTCGCTACGGGAATTATTTTGTCCGAAAGAAAAAGAAATACCAAAGTTTCAGAATTTACGCTCT…
GS02-4	ATGGAAAAATTCGAAGGGTATTCAGAAAAACATAAATCTCGTCAACAATACTTTGTCTACCCACTTCTCTTTCAGGAGTATATTTATGCATTTGCCCATGATTATGGATTAAATGGTTCTGAACCTGTGGAAATAGTTGTTAGTTGTAATAACAAGAAATTTAGTTCACTACTTGTGAAACGTTTAATTATTCGAATGTATCAGCAGAATTTTTTGGATAACTCGGTTAATCATCCTAACCAAGATCGATTATTGGATTACAAAAATTATTTTTATTCTGAGTTTTATTCTCAGATTCTATCTGAAGGGTTTGCGATCGTTGTGGAAATCCCATTCTCGCTACGGGAATTATTTTGTCCGAAAGAAAAAGAAATACCAAAGTTTCAGAATTTACGCTCT…
GS02-5	ATGGAAAAATTCGAAGGGTATTCAGAAAAACATAAATCTCGTCAACAATACTTTGTCTACCCACTTCTCTTTCAGGAGTATATTTATGCATTTGCCCATGATTATGGATTAAATGGTTCTGAACCTGTGGAAATAGTTGTTAGTTGTAATAACAAGAAATTTAGTTCACTACTTGTGAAACGTTTAATTATTCGAATGTATCAGCAGAATTTTTTGGATAACTCGGTTAATCATCCTAACCAAGATCGATTATTGGATTACAAAAATTATTTTTATTCTGAGTTTTATTCTCAGATTCTATCTGAAGGGTTTGCGATCGTTGTGGAAATCCCATTCTCGCTACGGGAATTATTTTGTCCGAAAGAAAAAGAAATACCAAAGTTTCAGAATTTACGCTCT…
GS02-6	ATGGAAAAATTCGAAGGGTATTCAGAAAAACATAAATCTCGTCAACAATACTTTGTCTACCCACTTCTCTTTCAGGAGTATATTTATGCATTTGCCCATGATTATGGATTAAATGGTTCTGAACCTGTGGAAATAGTTGTTAGTTGTAATAACAAGAAATTTAGTTCACTACTTGTGAAACGTTTAATTATTCGAATGTATCAGCAGAATTTTTTGGATAACTCGGTTAATCATCCTAACCAAGATCGATTATTGGATTACAAAAATTATTTTTATTCTGAGTTTTATTCTCAGATTCTATCTGAAGGGTTTGCGATCGTTGTGGAAATCCCATTCTCGCTACGGGAATTATTTTGTCCGAAAGAAAAAGAAATACCAAAGTTTCAGAATTTACGCTCT…
GS03-1	ATGGAAAAATTCGAAGGGTATTCAGAAAAACATAAATCTCGTCAACAATACTTTGTCTACCCACTTCTCTTTCAGGAGTATATTTATGCATTTGCCCATGATTATGGATTAAATGGTTCTGAACCTGTGGAAATAGTTGTTAGTTGTAATAACAAGAAATTTAGTTCACTACTTGTGAAACGTTTAATTATTCGAATGTATCAGCAGAATTTTTTGGATAACTCGGTTAATCATCCTAACCAAGATCGATTATTGGATTACAAAAATTATTTTTATTCTGAGTTTTATTCTCAGATTCTATCTGAAGGGTTTGCGATCGTTGTGGAAATCCCATTCTCGCTACGGGAATTATTTTGTCCGAAAGAAAAAGAAATACCAAAGTTTCAGAATTTACGCTCT…
GS03-2	ATGGAAAAATTCGAAGGGTATTCAGAAAAACATAAATCTCGTCAACAATACTTTGTCTACCCACTTCTCTTTCAGGAGTATATTTATGCATTTGCCCATGATTATGGATTAAATGGTTCTGAACCTGTGGAAATAGTTGTTAGTTGTAATAACAAGAAATTTAGTTCACTACTTGTGAAACGTTTAATTATTCGAATGTATCAGCAGAATTTTTTGGATAACTCGGTTAATCATCCTAACCAAGATCGATTATTGGATTACAAAAATTATTTTTATTCTGAGTTTTATTCTCAGATTCTATCTGAAGGGTTTGCGATCGTTGTGGAAATCCCATTCTCGCTACGGGAATTATTTTGTCCGAAAGAAAAAGAAATACCAAAGTTTCAGAATTTACGCTCT…
GS03-3	ATGGAAAAATTCGAAGGGTATTCAGAAAAACATAAATCTCGTCAACAATACTTTGTCTACCCACTTCTCTTTCAGGAGTATATTTATGCATTTGCCCATGATTATGGATTAAATGGTTCTGAACCTGTGGAAATAGTTGTTAGTTGTAATAACAAGAAATTTAGTTCACTACTTGTGAAACGTTTAATTATTCGAATGTATCAGCAGAATTTTTTGGATAACTCGGTTAATCATCCTAACCAAGATCGATTATTGGATTACAAAAATTATTTTTATTCTGAGTTTTATTCTCAGATTCTATCTGAAGGGTTTGCGATCGTTGTGGAAATCCCATTCTCGCTACGGGAATTATTTTGTCCGAAAGAAAAAGAAATACCAAAGTTTCAGAATTTACGCTCT…
GS03-4	ATGGAAAAATTCGAAGGGTATTCAGAAAAACATAAATCTCGTCAACAATACTTTGTCTACCCACTTCTCTTTCAGGAGTATATTTATGCATTTGCCCATGATTATGGATTAAATGGTTCTGAACCTGTGGAAATAGTTGTTAGTTGTAATAACAAGAAATTTAGTTCACTACTTGTGAAACGTTTAATTATTCGAATGTATCAGCAGAATTTTTTGGATAACTCGGTTAATCATCCTAACCAAGATCGATTATTGGATTACAAAAATTATTTTTATTCTGAGTTTTATTCTCAGATTCTATCTGAAGGGTTTGCGATCGTTGTGGAAATCCCATTCTCGCTACGGGAATTATTTTGTCCGAAAGAAAAAGAAATACCAAAGTTTCAGAATTTACGCTCT…
GS03-5	ATGGAAAAATTCGAAGGGTATTCAGAAAAACATAAATCTCGTCAACAATACTTTGTCTACCCACTTCTCTTTCAGGAGTATATTTATGCATTTGCCCATGATTATGGATTAAATGGTTCTGAACCTGTGGAAATAGTTGTTAGTTGTAATAACAAGAAATTTAGTTCACTACTTGTGAAACGTTTAATTATTCGAATGTATCAGCAGAATTTTTTGGATAACTCGGTTAATCATCCTAACCAAGATCGATTATTGGATTACAAAAATTATTTTTATTCTGAGTTTTATTCTCAGATTCTATCTGAAGGGTTTGCGATCGTTGTGGAAATCCCATTCTCGCTACGGGAATTATTTTGTCCGAAAGAAAAAGAAATACCAAAGTTTCAGAATTTACGCTCT…
GS03-6	ATGGAAAAATTCGAAGGGTATTCAGAAAAACATAAATCTCGTCAACAATACTTTGTCTACCCACTTCTCTTTCAGGAGTATATTTATGCATTTGCCCATGATTATGGATTAAATGGTTCTGAACCTGTGGAAATAGTTGTTAGTTGTAATAACAAGAAATTTAGTTCACTACTTGTGAAACGTTTAATTATTCGAATGTATCAGCAGAATTTTTTGGATAACTCGGTTAATCATCCTAACCAAGATCGATTATTGGATTACAAAAATTATTTTTATTCTGAGTTTTATTCTCAGATTCTATCTGAAGGGTTTGCGATCGTTGTGGAAATCCCATTCTCGCTACGGGAATTATTTTGTCCGAAAGAAAAAGAAATACCAAAGTTTCAGAATTTACGCTCT…
HB01-1	ATGGAAAAATTCGAAGGGTATTCAGAAAAACATAAATCTCGTCAACAATACTTTGTCTACCCACTTCTCTTTCAGGAGTATATTTATGCATTTGCCCATGATTATGGATTAAATGGTTCTGAACCTGTGGAAATAGTTGTTAGTTGTAATAACAAGAAATTTAGTTCACTACTTGTGAAACGTTTAATTATTCGAATGTATCAGCAGAATTTTTTGGATAACTCGGTTAATCATCCTAACCAAGATCGATTATTGGATTACAAAAATTATTTTTATTCTGAGTTTTATTCTCAGATTCTATCTGAAGGGTTTGCGATCGTTGTGGAAATCCCATTCTCGCTACGGGAATTATTTTGTCCGAAAGAAAAAGAAATACCAAAGTTTCAGAATTTACGCTCT…
HB01-2	ATGGAAAAATTCGAAGGGTATTCAGAAAAACATAAATCTCGTCAACAATACTTTGTCTACCCACTTCTCTTTCAGGAGTATATTTATGCATTTGCCCATGATTATGGATTAAATGGTTCTGAACCTGTGGAAATAGTTGTTAGTTGTAATAACAAGAAATTTAGTTCACTACTTGTGAAACGTTTAATTATTCGAATGTATCAGCAGAATTTTTTGGATAACTCGGTTAATCATCCTAACCAAGATCGATTATTGGATTACAAAAATTATTTTTATTCTGAGTTTTATTCTCAGATTCTATCTGAAGGGTTTGCGATCGTTGTGGAAATCCCATTCTCGCTACGGGAATTATTTTGTCCGAAAGAAAAAGAAATACCAAAGTTTCAGAATTTACGCTCT…
HB01-3	ATGGAAAAATTCGAAGGGTATTCAGAAAAACATAAATCTCGTCAACAATACTTTGTCTACCCACTTCTCTTTCAGGAGTATATTTATGCATTTGCCCATGATTATGGATTAAATGGTTCTGAACCTGTGGAAATAGTTGTTAGTTGTAATAACAAGAAATTTAGTTCACTACTTGTGAAACGTTTAATTATTCGAATGTATCAGCAGAATTTTTTGGATAACTCGGTTAATCATCCTAACCAAGATCGATTATTGGATTACAAAAATTATTTTTATTCTGAGTTTTATTCTCAGATTCTATCTGAAGGGTTTGCGATCGTTGTGGAAATCCCATTCTCGCTACGGGAATTATTTTGTCCGAAAGAAAAAGAAATACCAAAGTTTCAGAATTTACGCTCT…
HB01-4	ATGGAAAAATTCGAAGGGTATTCAGAAAAACATAAATCTCGTCAACAATACTTTGTCTACCCACTTCTCTTTCAGGAGTATATTTATGCATTTGCCCATGATTATGGATTAAATGGTTCTGAACCTGTGGAAATAGTTGTTAGTTGTAATAACAAGAAATTTAGTTCACTACTTGTGAAACGTTTAATTATTCGAATGTATCAGCAGAATTTTTTGGATAACTCGGTTAATCATCCTAACCAAGATCGATTATTGGATTACAAAAATTATTTTTATTCTGAGTTTTATTCTCAGATTCTATCTGAAGGGTTTGCGATCGTTGTGGAAATCCCATTCTCGCTACGGGAATTATTTTGTCCGAAAGAAAAAGAAATACCAAAGTTTCAGAATTTACGCTCT…
HB01-5	ATGGAAAAATTCGAAGGGTATTCAGAAAAACATAAATCTCGTCAACAATACTTTGTCTACCCACTTCTCTTTCAGGAGTATATTTATGCATTTGCCCATGATTATGGATTAAATGGTTCTGAACCTGTGGAAATAGTTGTTAGTTGTAATAACAAGAAATTTAGTTCACTACTTGTGAAACGTTTAATTATTCGAATGTATCAGCAGAATTTTTTGGATAACTCGGTTAATCATCCTAACCAAGATCGATTATTGGATTACAAAAATTATTTTTATTCTGAGTTTTATTCTCAGATTCTATCTGAAGGGTTTGCGATCGTTGTGGAAATCCCATTCTCGCTACGGGAATTATTTTGTCCGAAAGAAAAAGAAATACCAAAGTTTCAGAATTTACGCTCT…
HB01-6	ATGGAAAAATTCGAAGGGTATTCAGAAAAACATAAATCTCGTCAACAATACTTTGTCTACCCACTTCTCTTTCAGGAGTATATTTATGCATTTGCCCATGATTATGGATTAAATGGTTCTGAACCTGTGGAAATAGTTGTTAGTTGTAATAACAAGAAATTTAGTTCACTACTTGTGAAACGTTTAATTATTCGAATGTATCAGCAGAATTTTTTGGATAACTCGGTTAATCATCCTAACCAAGATCGATTATTGGATTACAAAAATTATTTTTATTCTGAGTTTTATTCTCAGATTCTATCTGAAGGGTTTGCGATCGTTGTGGAAATCCCATTCTCGCTACGGGAATTATTTTGTCCGAAAGAAAAAGAAATACCAAAGTTTCAGAATTTACGCTCT…
HB02-1	ATGGAAAAATTCGAAGGGTATTCAGAAAAACATAAATCTCGTCAACAATACTTTGTCTACCCACTTCTCTTTCAGGAGTATATTTATGCATTTGCCCATGATTATGGATTAAATGGTTCTGAACCTGTGGAAATAGTTGTTAGTTGTAATAACAAGAAATTTAGTTCACTACTTGTGAAACGTTTAATTATTCGAATGTATCAGCAGAATTTTTTGGATAACTCGGTTAATCATCCTAACCAAGATCGATTATTGGATTACAAAAATTATTTTTATTCTGAGTTTTATTCTCAGATTCTATCTGAAGGGTTTGCGATCGTTGTGGAAATCCCATTCTCGCTACGGGAATTATTTTGTCCGAAAGAAAAAGAAATACCAAAGTTTCAGAATTTACGCTCT…
HB02-2	ATGGAAAAATTCGAAGGGTATTCAGAAAAACATAAATCTCGTCAACAATACTTTGTCTACCCACTTCTCTTTCAGGAGTATATTTATGCATTTGCCCATGATTATGGATTAAATGGTTCTGAACCTGTGGAAATAGTTGTTAGTTGTAATAACAAGAAATTTAGTTCACTACTTGTGAAACGTTTAATTATTCGAATGTATCAGCAGAATTTTTTGGATAACTCGGTTAATCATCCTAACCAAGATCGATTATTGGATTACAAAAATTATTTTTATTCTGAGTTTTATTCTCAGATTCTATCTGAAGGGTTTGCGATCGTTGTGGAAATCCCATTCTCGCTACGGGAATTATTTTGTCCGAAAGAAAAAGAAATACCAAAGTTTCAGAATTTACGCTCT…
HB02-3	ATGGAAAAATTCGAAGGGTATTCAGAAAAACATAAATCTCGTCAACAATACTTTGTCTACCCACTTCTCTTTCAGGAGTATATTTATGCATTTGCCCATGATTATGGATTAAATGGTTCTGAACCTGTGGAAATAGTTGTTAGTTGTAATAACAAGAAATTTAGTTCACTACTTGTGAAACGTTTAATTATTCGAATGTATCAGCAGAATTTTTTGGATAACTCGGTTAATCATCCTAACCAAGATCGATTATTGGATTACAAAAATTATTTTTATTCTGAGTTTTATTCTCAGATTCTATCTGAAGGGTTTGCGATCGTTGTGGAAATCCCATTCTCGCTACGGGAATTATTTTGTCCGAAAGAAAAAGAAATACCAAAGTTTCAGAATTTACGCTCT…
HB02-4	ATGGAAAAATTCGAAGGGTATTCAGAAAAACATAAATCTCGTCAACAATACTTTGTCTACCCACTTCTCTTTCAGGAGTATATTTATGCATTTGCCCATGATTATGGATTAAATGGTTCTGAACCTGTGGAAATAGTTGTTAGTTGTAATAACAAGAAATTTAGTTCACTACTTGTGAAACGTTTAATTATTCGAATGTATCAGCAGAATTTTTTGGATAACTCGGTTAATCATCCTAACCAAGATCGATTATTGGATTACAAAAATTATTTTTATTCTGAGTTTTATTCTCAGATTCTATCTGAAGGGTTTGCGATCGTTGTGGAAATCCCATTCTCGCTACGGGAATTATTTTGTCCGAAAGAAAAAGAAATACCAAAGTTTCAGAATTTACGCTCT…
HB02-5	ATGGAAAAATTCGAAGGGTATTCAGAAAAACATAAATCTCGTCAACAATACTTTGTCTACCCACTTCTCTTTCAGGAGTATATTTATGCATTTGCCCATGATTATGGATTAAATGGTTCTGAACCTGTGGAAATAGTTGTTAGTTGTAATAACAAGAAATTTAGTTCACTACTTGTGAAACGTTTAATTATTCGAATGTATCAGCAGAATTTTTTGGATAACTCGGTTAATCATCCTAACCAAGATCGATTATTGGATTACAAAAATTATTTTTATTCTGAGTTTTATTCTCAGATTCTATCTGAAGGGTTTGCGATCGTTGTGGAAATCCCATTCTCGCTACGGGAATTATTTTGTCCGAAAGAAAAAGAAATACCAAAGTTTCAGAATTTACGCTCT…
HB02-6	ATGGAAAAATTCGAAGGGTATTCAGAAAAACATAAATCTCGTCAACAATACTTTGTCTACCCACTTCTCTTTCAGGAGTATATTTATGCATTTGCCCATGATTATGGATTAAATGGTTCTGAACCTGTGGAAATAGTTGTTAGTTGTAATAACAAGAAATTTAGTTCACTACTTGTGAAACGTTTAATTATTCGAATGTATCAGCAGAATTTTTTGGATAACTCGGTTAATCATCCTAACCAAGATCGATTATTGGATTACAAAAATTATTTTTATTCTGAGTTTTATTCTCAGATTCTATCTGAAGGGTTTGCGATCGTTGTGGAAATCCCATTCTCGCTACGGGAATTATTTTGTCCGAAAGAAAAAGAAATACCAAAGTTTCAGAATTTACGCTCT…
HB03-1	ATGGAAAAATTCGAAGGGTATTCAGAAAAACATAAATCTCGTCAACAATACTTTGTCTACCCACTTCTCTTTCAGGAGTATATTTATGCATTTGCCCATGATTATGGATTAAATGGTTCTGAACCTGTGGAAATAGTTGTTAGTTGTAATAACAAGAAATTTAGTTCACTACTTGTGAAACGTTTAATTATTCGAATGTATCAGCAGAATTTTTTGGATAACTCGGTTAATCATCCTAACCAAGATCGATTATTGGATTACAAAAATTATTTTTATTCTGAGTTTTATTCTCAGATTCTATCTGAAGGGTTTGCGATCGTTGTGGAAATCCCATTCTCGCTACGGGAATTATTTTGTCCGAAAGAAAAAGAAATACCAAAGTTTCAGAATTTACGCTCT…
HB03-2	ATGGAAAAATTCGAAGGGTATTCAGAAAAACATAAATCTCGTCAACAATACTTTGTCTACCCACTTCTCTTTCAGGAGTATATTTATGCATTTGCCCATGATTATGGATTAAATGGTTCTGAACCTGTGGAAATAGTTGTTAGTTGTAATAACAAGAAATTTAGTTCACTACTTGTGAAACGTTTAATTATTCGAATGTATCAGCAGAATTTTTTGGATAACTCGGTTAATCATCCTAACCAAGATCGATTATTGGATTACAAAAATTATTTTTATTCTGAGTTTTATTCTCAGATTCTATCTGAAGGGTTTGCGATCGTTGTGGAAATCCCATTCTCGCTACGGGAATTATTTTGTCCGAAAGAAAAAGAAATACCAAAGTTTCAGAATTTACGCTCT…
HB03-3	ATGGAAAAATTCGAAGGGTATTCAGAAAAACATAAATCTCGTCAACAATACTTTGTCTACCCACTTCTCTTTCAGGAGTATATTTATGCATTTGCCCATGATTATGGATTAAATGGTTCTGAACCTGTGGAAATAGTTGTTAGTTGTAATAACAAGAAATTTAGTTCACTACTTGTGAAACGTTTAATTATTCGAATGTATCAGCAGAATTTTTTGGATAACTCGGTTAATCATCCTAACCAAGATCGATTATTGGATTACAAAAATTATTTTTATTCTGAGTTTTATTCTCAGATTCTATCTGAAGGGTTTGCGATCGTTGTGGAAATCCCATTCTCGCTACGGGAATTATTTTGTCCGAAAGAAAAAGAAATACCAAAGTTTCAGAATTTACGCTCT…
HB03-4	ATGGAAAAATTCGAAGGGTATTCAGAAAAACATAAATCTCGTCAACAATACTTTGTCTACCCACTTCTCTTTCAGGAGTATATTTATGCATTTGCCCATGATTATGGATTAAATGGTTCTGAACCTGTGGAAATAGTTGTTAGTTGTAATAACAAGAAATTTAGTTCACTACTTGTGAAACGTTTAATTATTCGAATGTATCAGCAGAATTTTTTGGATAACTCGGTTAATCATCCTAACCAAGATCGATTATTGGATTACAAAAATTATTTTTATTCTGAGTTTTATTCTCAGATTCTATCTGAAGGGTTTGCGATCGTTGTGGAAATCCCATTCTCGCTACGGGAATTATTTTGTCCGAAAGAAAAAGAAATACCAAAGTTTCAGAATTTACGCTCT…
HB03-5	ATGGAAAAATTCGAAGGGTATTCAGAAAAACATAAATCTCGTCAACAATACTTTGTCTACCCACTTCTCTTTCAGGAGTATATTTATGCATTTGCCCATGATTATGGATTAAATGGTTCTGAACCTGTGGAAATAGTTGTTAGTTGTAATAACAAGAAATTTAGTTCACTACTTGTGAAACGTTTAATTATTCGAATGTATCAGCAGAATTTTTTGGATAACTCGGTTAATCATCCTAACCAAGATCGATTATTGGATTACAAAAATTATTTTTATTCTGAGTTTTATTCTCAGATTCTATCTGAAGGGTTTGCGATCGTTGTGGAAATCCCATTCTCGCTACGGGAATTATTTTGTCCGAAAGAAAAAGAAATACCAAAGTTTCAGAATTTACGCTCT…
HB03-6	ATGGAAAAATTCGAAGGGTATTCAGAAAAACATAAATCTCGTCAACAATACTTTGTCTACCCACTTCTCTTTCAGGAGTATATTTATGCATTTGCCCATGATTATGGATTAAATGGTTCTGAACCTGTGGAAATAGTTGTTAGTTGTAATAACAAGAAATTTAGTTCACTACTTGTGAAACGTTTAATTATTCGAATGTATCAGCAGAATTTTTTGGATAACTCGGTTAATCATCCTAACCAAGATCGATTATTGGATTACAAAAATTATTTTTATTCTGAGTTTTATTCTCAGATTCTATCTGAAGGGTTTGCGATCGTTGTGGAAATCCCATTCTCGCTACGGGAATTATTTTGTCCGAAAGAAAAAGAAATACCAAAGTTTCAGAATTTACGCTCT…
NM01-1	ATGGAAAAATTCGAAGGGTATTCAGAAAAACATAAATCTCGTCAACAATACTTTGTCTACCCACTTCTCTTTCAGGAGTATATTTATGCATTTGCCCATGATTATGGATTAAATGGTTCTGAACCTGTGGAAATAGTTGTTAGTTGTAATAACAAGAAATTTAGTTCACTACTTGTGAAACGTTTAATTATTCGAATGTATCAGCAGAATTTTTTGGATAACTCGGTTAATCATCCTAACCAAGATCGATTATTGGATTACAAAAATTATTTTTATTCTGAGTTTTATTCTCAGATTCTATCTGAAGGGTTTGCGATCGTTGTGGAAATCCCATTCTCGCTACGGGAATTATTTTGTCCGAAAGAAAAAGAAATACCAAAGTTTCAGAATTTACGCTCT…
NM01-2	ATGGAAAAATTCGAAGGGTATTCAGAAAAACATAAATCTCGTCAACAATACTTTGTCTACCCACTTCTCTTTCAGGAGTATATTTATGCATTTGCCCATGATTATGGATTAAATGGTTCTGAACCTGTGGAAATAGTTGTTAGTTGTAATAACAAGAAATTTAGTTCACTACTTGTGAAACGTTTAATTATTCGAATGTATCAGCAGAATTTTTTGGATAACTCGGTTAATCATCCTAACCAAGATCGATTATTGGATTACAAAAATTATTTTTATTCTGAGTTTTATTCTCAGATTCTATCTGAAGGGTTTGCGATCGTTGTGGAAATCCCATTCTCGCTACGGGAATTATTTTGTCCGAAAGAAAAAGAAATACCAAAGTTTCAGAATTTACGCTCT…
NM01-3	ATGGAAAAATTCGAAGGGTATTCAGAAAAACATAAATCTCGTCAACAATACTTTGTCTACCCACTTCTCTTTCAGGAGTATATTTATGCATTTGCCCATGATTATGGATTAAATGGTTCTGAACCTGTGGAAATAGTTGTTAGTTGTAATAACAAGAAATTTAGTTCACTACTTGTGAAACGTTTAATTATTCGAATGTATCAGCAGAATTTTTTGGATAACTCGGTTAATCATCCTAACCAAGATCGATTATTGGATTACAAAAATTATTTTTATTCTGAGTTTTATTCTCAGATTCTATCTGAAGGGTTTGCGATCGTTGTGGAAATCCCATTCTCGCTACGGGAATTATTTTGTCCGAAAGAAAAAGAAATACCAAAGTTTCAGAATTTACGCTCT…
NM01-4	ATGGAAAAATTCGAAGGGTATTCAGAAAAACATAAATCTCGTCAACAATACTTTGTCTACCCACTTCTCTTTCAGGAGTATATTTATGCATTTGCCCATGATTATGGATTAAATGGTTCTGAACCTGTGGAAATAGTTGTTAGTTGTAATAACAAGAAATTTAGTTCACTACTTGTGAAACGTTTAATTATTCGAATGTATCAGCAGAATTTTTTGGATAACTCGGTTAATCATCCTAACCAAGATCGATTATTGGATTACAAAAATTATTTTTATTCTGAGTTTTATTCTCAGATTCTATCTGAAGGGTTTGCGATCGTTGTGGAAATCCCATTCTCGCTACGGGAATTATTTTGTCCGAAAGAAAAAGAAATACCAAAGTTTCAGAATTTACGCTCT…
NM01-5	ATGGAAAAATTCGAAGGGTATTCAGAAAAACATAAATCTCGTCAACAATACTTTGTCTACCCACTTCTCTTTCAGGAGTATATTTATGCATTTGCCCATGATTATGGATTAAATGGTTCTGAACCTGTGGAAATAGTTGTTAGTTGTAATAACAAGAAATTTAGTTCACTACTTGTGAAACGTTTAATTATTCGAATGTATCAGCAGAATTTTTTGGATAACTCGGTTAATCATCCTAACCAAGATCGATTATTGGATTACAAAAATTATTTTTATTCTGAGTTTTATTCTCAGATTCTATCTGAAGGGTTTGCGATCGTTGTGGAAATCCCATTCTCGCTACGGGAATTATTTTGTCCGAAAGAAAAAGAAATACCAAAGTTTCAGAATTTACGCTCT…
NM01-6	ATGGAAAAATTCGAAGGGTATTCAGAAAAACATAAATCTCGTCAACAATACTTTGTCTACCCACTTCTCTTTCAGGAGTATATTTATGCATTTGCCCATGATTATGGATTAAATGGTTCTGAACCTGTGGAAATAGTTGTTAGTTGTAATAACAAGAAATTTAGTTCACTACTTGTGAAACGTTTAATTATTCGAATGTATCAGCAGAATTTTTTGGATAACTCGGTTAATCATCCTAACCAAGATCGATTATTGGATTACAAAAATTATTTTTATTCTGAGTTTTATTCTCAGATTCTATCTGAAGGGTTTGCGATCGTTGTGGAAATCCCATTCTCGCTACGGGAATTATTTTGTCCGAAAGAAAAAGAAATACCAAAGTTTCAGAATTTACGCTCT…
NM02-1	ATGGAAAAATTCGAAGGGTATTCAGAAAAACATAAATCTCGTCAACAATACTTTGTCTACCCACTTCTCTTTCAGGAGTATATTTATGCATTTGCCCATGATTATGGATTAAATGGTTCTGAACCTGTGGAAATAGTTGTTAGTTGTAATAACAAGAAATTTAGTTCACTACTTGTGAAACGTTTAATTATTCGAATGTATCAGCAGAATTTTTTGGATAACTCGGTTAATCATCCTAACCAAGATCGATTATTGGATTACAAAAATTATTTTTATTCTGAGTTTTATTCTCAGATTCTATCTGAAGGGTTTGCGATCGTTGTGGAAATCCCATTCTCGCTACGGGAATTATTTTGTCCGAAAGAAAAAGAAATACCAAAGTTTCAGAATTTACGCTCT…
NM02-2	ATGGAAAAATTCGAAGGGTATTCAGAAAAACATAAATCTCGTCAACAATACTTTGTCTACCCACTTCTCTTTCAGGAGTATATTTATGCATTTGCCCATGATTATGGATTAAATGGTTCTGAACCTGTGGAAATAGTTGTTAGTTGTAATAACAAGAAATTTAGTTCACTACTTGTGAAACGTTTAATTATTCGAATGTATCAGCAGAATTTTTTGGATAACTCGGTTAATCATCCTAACCAAGATCGATTATTGGATTACAAAAATTATTTTTATTCTGAGTTTTATTCTCAGATTCTATCTGAAGGGTTTGCGATCGTTGTGGAAATCCCATTCTCGCTACGGGAATTATTTTGTCCGAAAGAAAAAGAAATACCAAAGTTTCAGAATTTACGCTCT…
NM02-3	ATGGAAAAATTCGAAGGGTATTCAGAAAAACATAAATCTCGTCAACAATACTTTGTCTACCCACTTCTCTTTCAGGAGTATATTTATGCATTTGCCCATGATTATGGATTAAATGGTTCTGAACCTGTGGAAATAGTTGTTAGTTGTAATAACAAGAAATTTAGTTCACTACTTGTGAAACGTTTAATTATTCGAATGTATCAGCAGAATTTTTTGGATAACTCGGTTAATCATCCTAACCAAGATCGATTATTGGATTACAAAAATTATTTTTATTCTGAGTTTTATTCTCAGATTCTATCTGAAGGGTTTGCGATCGTTGTGGAAATCCCATTCTCGCTACGGGAATTATTTTGTCCGAAAGAAAAAGAAATACCAAAGTTTCAGAATTTACGCTCT…
NM02-4	ATGGAAAAATTCGAAGGGTATTCAGAAAAACATAAATCTCGTCAACAATACTTTGTCTACCCACTTCTCTTTCAGGAGTATATTTATGCATTTGCCCATGATTATGGATTAAATGGTTCTGAACCTGTGGAAATAGTTGTTAGTTGTAATAACAAGAAATTTAGTTCACTACTTGTGAAACGTTTAATTATTCGAATGTATCAGCAGAATTTTTTGGATAACTCGGTTAATCATCCTAACCAAGATCGATTATTGGATTACAAAAATTATTTTTATTCTGAGTTTTATTCTCAGATTCTATCTGAAGGGTTTGCGATCGTTGTGGAAATCCCATTCTCGCTACGGGAATTATTTTGTCCGAAAGAAAAAGAAATACCAAAGTTTCAGAATTTACGCTCT…
NM02-5	ATGGAAAAATTCGAAGGGTATTCAGAAAAACATAAATCTCGTCAACAATACTTTGTCTACCCACTTCTCTTTCAGGAGTATATTTATGCATTTGCCCATGATTATGGATTAAATGGTTCTGAACCTGTGGAAATAGTTGTTAGTTGTAATAACAAGAAATTTAGTTCACTACTTGTGAAACGTTTAATTATTCGAATGTATCAGCAGAATTTTTTGGATAACTCGGTTAATCATCCTAACCAAGATCGATTATTGGATTACAAAAATTATTTTTATTCTGAGTTTTATTCTCAGATTCTATCTGAAGGGTTTGCGATCGTTGTGGAAATCCCATTCTCGCTACGGGAATTATTTTGTCCGAAAGAAAAAGAAATACCAAAGTTTCAGAATTTACGCTCT…
NM02-6	ATGGAAAAATTCGAAGGGTATTCAGAAAAACATAAATCTCGTCAACAATACTTTGTCTACCCACTTCTCTTTCAGGAGTATATTTATGCATTTGCCCATGATTATGGATTAAATGGTTCTGAACCTGTGGAAATAGTTGTTAGTTGTAATAACAAGAAATTTAGTTCACTACTTGTGAAACGTTTAATTATTCGAATGTATCAGCAGAATTTTTTGGATAACTCGGTTAATCATCCTAACCAAGATCGATTATTGGATTACAAAAATTATTTTTATTCTGAGTTTTATTCTCAGATTCTATCTGAAGGGTTTGCGATCGTTGTGGAAATCCCATTCTCGCTACGGGAATTATTTTGTCCGAAAGAAAAAGAAATACCAAAGTTTCAGAATTTACGCTCT…
NM03-1	ATGGAAAAATTCGAAGGGTATTCAGAAAAACATAAATCTCGTCAACAATACTTTGTCTACCCACTTCTCTTTCAGGAGTATATTTATGCATTTGCCCATGATTATGGATTAAATGGTTCTGAACCTGTGGAAATAGTTGTTAGTTGTAATAACAAGAAATTTAGTTCACTACTTGTGAAACGTTTAATTATTCGAATGTATCAGCAGAATTTTTTGGATAACTCGGTTAATCATCCTAACCAAGATCGATTATTGGATTACAAAAATTATTTTTATTCTGAGTTTTATTCTCAGATTCTATCTGAAGGGTTTGCGATCGTTGTGGAAATCCCATTCTCGCTACGGGAATTATTTTGTCCGAAAGAAAAAGAAATACCAAAGTTTCAGAATTTACGCTCT…
NM03-2	ATGGAAAAATTCGAAGGGTATTCAGAAAAACATAAATCTCGTCAACAATACTTTGTCTACCCACTTCTCTTTCAGGAGTATATTTATGCATTTGCCCATGATTATGGATTAAATGGTTCTGAACCTGTGGAAATAGTTGTTAGTTGTAATAACAAGAAATTTAGTTCACTACTTGTGAAACGTTTAATTATTCGAATGTATCAGCAGAATTTTTTGGATAACTCGGTTAATCATCCTAACCAAGATCGATTATTGGATTACAAAAATTATTTTTATTCTGAGTTTTATTCTCAGATTCTATCTGAAGGGTTTGCGATCGTTGTGGAAATCCCATTCTCGCTACGGGAATTATTTTGTCCGAAAGAAAAAGAAATACCAAAGTTTCAGAATTTACGCTCT…
NM03-3	ATGGAAAAATTCGAAGGGTATTCAGAAAAACATAAATCTCGTCAACAATACTTTGTCTACCCACTTCTCTTTCAGGAGTATATTTATGCATTTGCCCATGATTATGGATTAAATGGTTCTGAACCTGTGGAAATAGTTGTTAGTTGTAATAACAAGAAATTTAGTTCACTACTTGTGAAACGTTTAATTATTCGAATGTATCAGCAGAATTTTTTGGATAACTCGGTTAATCATCCTAACCAAGATCGATTATTGGATTACAAAAATTATTTTTATTCTGAGTTTTATTCTCAGATTCTATCTGAAGGGTTTGCGATCGTTGTGGAAATCCCATTCTCGCTACGGGAATTATTTTGTCCGAAAGAAAAAGAAATACCAAAGTTTCAGAATTTACGCTCT…
NM03-4	ATGGAAAAATTCGAAGGGTATTCAGAAAAACATAAATCTCGTCAACAATACTTTGTCTACCCACTTCTCTTTCAGGAGTATATTTATGCATTTGCCCATGATTATGGATTAAATGGTTCTGAACCTGTGGAAATAGTTGTTAGTTGTAATAACAAGAAATTTAGTTCACTACTTGTGAAACGTTTAATTATTCGAATGTATCAGCAGAATTTTTTGGATAACTCGGTTAATCATCCTAACCAAGATCGATTATTGGATTACAAAAATTATTTTTATTCTGAGTTTTATTCTCAGATTCTATCTGAAGGGTTTGCGATCGTTGTGGAAATCCCATTCTCGCTACGGGAATTATTTTGTCCGAAAGAAAAAGAAATACCAAAGTTTCAGAATTTACGCTCT…
NM03-5	ATGGAAAAATTCGAAGGGTATTCAGAAAAACATAAATCTCGTCAACAATACTTTGTCTACCCACTTCTCTTTCAGGAGTATATTTATGCATTTGCCCATGATTATGGATTAAATGGTTCTGAACCTGTGGAAATAGTTGTTAGTTGTAATAACAAGAAATTTAGTTCACTACTTGTGAAACGTTTAATTATTCGAATGTATCAGCAGAATTTTTTGGATAACTCGGTTAATCATCCTAACCAAGATCGATTATTGGATTACAAAAATTATTTTTATTCTGAGTTTTATTCTCAGATTCTATCTGAAGGGTTTGCGATCGTTGTGGAAATCCCATTCTCGCTACGGGAATTATTTTGTCCGAAAGAAAAAGAAATACCAAAGTTTCAGAATTTACGCTCT…
NM03-6	ATGGAAAAATTCGAAGGGTATTCAGAAAAACATAAATCTCGTCAACAATACTTTGTCTACCCACTTCTCTTTCAGGAGTATATTTATGCATTTGCCCATGATTATGGATTAAATGGTTCTGAACCTGTGGAAATAGTTGTTAGTTGTAATAACAAGAAATTTAGTTCACTACTTGTGAAACGTTTAATTATTCGAATGTATCAGCAGAATTTTTTGGATAACTCGGTTAATCATCCTAACCAAGATCGATTATTGGATTACAAAAATTATTTTTATTCTGAGTTTTATTCTCAGATTCTATCTGAAGGGTTTGCGATCGTTGTGGAAATCCCATTCTCGCTACGGGAATTATTTTGTCCGAAAGAAAAAGAAATACCAAAGTTTCAGAATTTACGCTCT…
QH01-1	ATGGAAAAATTCGAAGGGTATTCAGAAAAACATAAATCTCGTCAACAATACTTTGTCTACCCACTTCTCTTTCAGGAGTATATTTATGCATTTGCCCATGATTATGGATTAAATGGTTCTGAACCTGTGGAAATAGTTGTTAGTTGTAATAACAAGAAATTTAGTTCACTACTTGTGAAACGTTTAATTATTCGAATGTATCAGCAGAATTTTTTGGATAACTCGGTTAATCATCCTAACCAAGATCGATTATTGGATTACAAAAATTATTTTTATTCTGAGTTTTATTCTCAGATTCTATCTGAAGGGTTTGCGATCGTTGTGGAAATCCCATTCTCGCTACGGGAATTATTTTGTCCGAAAGAAAAAGAAATACCAAAGTTTCAGAATTTACGCTCT…
QH01-2	ATGGAAAAATTCGAAGGGTATTCAGAAAAACATAAATCTCGTCAACAATACTTTGTCTACCCACTTCTCTTTCAGGAGTATATTTATGCATTTGCCCATGATTATGGATTAAATGGTTCTGAACCTGTGGAAATAGTTGTTAGTTGTAATAACAAGAAATTTAGTTCACTACTTGTGAAACGTTTAATTATTCGAATGTATCAGCAGAATTTTTTGGATAACTCGGTTAATCATCCTAACCAAGATCGATTATTGGATTACAAAAATTATTTTTATTCTGAGTTTTATTCTCAGATTCTATCTGAAGGGTTTGCGATCGTTGTGGAAATCCCATTCTCGCTACGGGAATTATTTTGTCCGAAAGAAAAAGAAATACCAAAGTTTCAGAATTTACGCTCT…
QH01-3	ATGGAAAAATTCGAAGGGTATTCAGAAAAACATAAATCTCGTCAACAATACTTTGTCTACCCACTTCTCTTTCAGGAGTATATTTATGCATTTGCCCATGATTATGGATTAAATGGTTCTGAACCTGTGGAAATAGTTGTTAGTTGTAATAACAAGAAATTTAGTTCACTACTTGTGAAACGTTTAATTATTCGAATGTATCAGCAGAATTTTTTGGATAACTCGGTTAATCATCCTAACCAAGATCGATTATTGGATTACAAAAATTATTTTTATTCTGAGTTTTATTCTCAGATTCTATCTGAAGGGTTTGCGATCGTTGTGGAAATCCCATTCTCGCTACGGGAATTATTTTGTCCGAAAGAAAAAGAAATACCAAAGTTTCAGAATTTACGCTCT…
QH01-4	ATGGAAAAATTCGAAGGGTATTCAGAAAAACATAAATCTCGTCAACAATACTTTGTCTACCCACTTCTCTTTCAGGAGTATATTTATGCATTTGCCCATGATTATGGATTAAATGGTTCTGAACCTGTGGAAATAGTTGTTAGTTGTAATAACAAGAAATTTAGTTCACTACTTGTGAAACGTTTAATTATTCGAATGTATCAGCAGAATTTTTTGGATAACTCGGTTAATCATCCTAACCAAGATCGATTATTGGATTACAAAAATTATTTTTATTCTGAGTTTTATTCTCAGATTCTATCTGAAGGGTTTGCGATCGTTGTGGAAATCCCATTCTCGCTACGGGAATTATTTTGTCCGAAAGAAAAAGAAATACCAAAGTTTCAGAATTTACGCTCT…
QH01-5	ATGGAAAAATTCGAAGGGTATTCAGAAAAACATAAATCTCGTCAACAATACTTTGTCTACCCACTTCTCTTTCAGGAGTATATTTATGCATTTGCCCATGATTATGGATTAAATGGTTCTGAACCTGTGGAAATAGTTGTTAGTTGTAATAACAAGAAATTTAGTTCACTACTTGTGAAACGTTTAATTATTCGAATGTATCAGCAGAATTTTTTGGATAACTCGGTTAATCATCCTAACCAAGATCGATTATTGGATTACAAAAATTATTTTTATTCTGAGTTTTATTCTCAGATTCTATCTGAAGGGTTTGCGATCGTTGTGGAAATCCCATTCTCGCTACGGGAATTATTTTGTCCGAAAGAAAAAGAAATACCAAAGTTTCAGAATTTACGCTCT…
QH01-6	ATGGAAAAATTCGAAGGGTATTCAGAAAAACATAAATCTCGTCAACAATACTTTGTCTACCCACTTCTCTTTCAGGAGTATATTTATGCATTTGCCCATGATTATGGATTAAATGGTTCTGAACCTGTGGAAATAGTTGTTAGTTGTAATAACAAGAAATTTAGTTCACTACTTGTGAAACGTTTAATTATTCGAATGTATCAGCAGAATTTTTTGGATAACTCGGTTAATCATCCTAACCAAGATCGATTATTGGATTACAAAAATTATTTTTATTCTGAGTTTTATTCTCAGATTCTATCTGAAGGGTTTGCGATCGTTGTGGAAATCCCATTCTCGCTACGGGAATTATTTTGTCCGAAAGAAAAAGAAATACCAAAGTTTCAGAATTTACGCTCT…
QH02-1	ATGGAAAAATTCGAAGGGTATTCAGAAAAACATAAATCTCGTCAACAATACTTTGTCTACCCACTTCTCTTTCAGGAGTATATTTATGCATTTGCCCATGATTATGGATTAAATGGTTCTGAACCTGTGGAAATAGTTGTTAGTTGTAATAACAAGAAATTTAGTTCACTACTTGTGAAACGTTTAATTATTCGAATGTATCAGCAGAATTTTTTGGATAACTCGGTTAATCATCCTAACCAAGATCGATTATTGGATTACAAAAATTATTTTTATTCTGAGTTTTATTCTCAGATTCTATCTGAAGGGTTTGCGATCGTTGTGGAAATCCCATTCTCGCTACGGGAATTATTTTGTCCGAAAGAAAAAGAAATACCAAAGTTTCAGAATTTACGCTCT…
QH02-2	ATGGAAAAATTCGAAGGGTATTCAGAAAAACATAAATCTCGTCAACAATACTTTGTCTACCCACTTCTCTTTCAGGAGTATATTTATGCATTTGCCCATGATTATGGATTAAATGGTTCTGAACCTGTGGAAATAGTTGTTAGTTGTAATAACAAGAAATTTAGTTCACTACTTGTGAAACGTTTAATTATTCGAATGTATCAGCAGAATTTTTTGGATAACTCGGTTAATCATCCTAACCAAGATCGATTATTGGATTACAAAAATTATTTTTATTCTGAGTTTTATTCTCAGATTCTATCTGAAGGGTTTGCGATCGTTGTGGAAATCCCATTCTCGCTACGGGAATTATTTTGTCCGAAAGAAAAAGAAATACCAAAGTTTCAGAATTTACGCTCT…
QH02-3	ATGGAAAAATTCGAAGGGTATTCAGAAAAACATAAATCTCGTCAACAATACTTTGTCTACCCACTTCTCTTTCAGGAGTATATTTATGCATTTGCCCATGATTATGGATTAAATGGTTCTGAACCTGTGGAAATAGTTGTTAGTTGTAATAACAAGAAATTTAGTTCACTACTTGTGAAACGTTTAATTATTCGAATGTATCAGCAGAATTTTTTGGATAACTCGGTTAATCATCCTAACCAAGATCGATTATTGGATTACAAAAATTATTTTTATTCTGAGTTTTATTCTCAGATTCTATCTGAAGGGTTTGCGATCGTTGTGGAAATCCCATTCTCGCTACGGGAATTATTTTGTCCGAAAGAAAAAGAAATACCAAAGTTTCAGAATTTACGCTCT…
QH02-4	ATGGAAAAATTCGAAGGGTATTCAGAAAAACATAAATCTCGTCAACAATACTTTGTCTACCCACTTCTCTTTCAGGAGTATATTTATGCATTTGCCCATGATTATGGATTAAATGGTTCTGAACCTGTGGAAATAGTTGTTAGTTGTAATAACAAGAAATTTAGTTCACTACTTGTGAAACGTTTAATTATTCGAATGTATCAGCAGAATTTTTTGGATAACTCGGTTAATCATCCTAACCAAGATCGATTATTGGATTACAAAAATTATTTTTATTCTGAGTTTTATTCTCAGATTCTATCTGAAGGGTTTGCGATCGTTGTGGAAATCCCATTCTCGCTACGGGAATTATTTTGTCCGAAAGAAAAAGAAATACCAAAGTTTCAGAATTTACGCTCT…
QH02-5	ATGGAAAAATTCGAAGGGTATTCAGAAAAACATAAATCTCGTCAACAATACTTTGTCTACCCACTTCTCTTTCAGGAGTATATTTATGCATTTGCCCATGATTATGGATTAAATGGTTCTGAACCTGTGGAAATAGTTGTTAGTTGTAATAACAAGAAATTTAGTTCACTACTTGTGAAACGTTTAATTATTCGAATGTATCAGCAGAATTTTTTGGATAACTCGGTTAATCATCCTAACCAAGATCGATTATTGGATTACAAAAATTATTTTTATTCTGAGTTTTATTCTCAGATTCTATCTGAAGGGTTTGCGATCGTTGTGGAAATCCCATTCTCGCTACGGGAATTATTTTGTCCGAAAGAAAAAGAAATACCAAAGTTTCAGAATTTACGCTCT…
QH02-6	ATGGAAAAATTCGAAGGGTATTCAGAAAAACATAAATCTCGTCAACAATACTTTGTCTACCCACTTCTCTTTCAGGAGTATATTTATGCATTTGCCCATGATTATGGATTAAATGGTTCTGAACCTGTGGAAATAGTTGTTAGTTGTAATAACAAGAAATTTAGTTCACTACTTGTGAAACGTTTAATTATTCGAATGTATCAGCAGAATTTTTTGGATAACTCGGTTAATCATCCTAACCAAGATCGATTATTGGATTACAAAAATTATTTTTATTCTGAGTTTTATTCTCAGATTCTATCTGAAGGGTTTGCGATCGTTGTGGAAATCCCATTCTCGCTACGGGAATTATTTTGTCCGAAAGAAAAAGAAATACCAAAGTTTCAGAATTTACGCTCT…
QH03-1	ATGGAAAAATTCGAAGGGTATTCAGAAAAACATAAATCTCGTCAACAATACTTTGTCTACCCACTTCTCTTTCAGGAGTATATTTATGCATTTGCCCATGATTATGGATTAAATGGTTCTGAACCTGTGGAAATAGTTGTTAGTTGTAATAACAAGAAATTTAGTTCACTACTTGTGAAACGTTTAATTATTCGAATGTATCAGCAGAATTTTTTGGATAACTCGGTTAATCATCCTAACCAAGATCGATTATTGGATTACAAAAATTATTTTTATTCTGAGTTTTATTCTCAGATTCTATCTGAAGGGTTTGCGATCGTTGTGGAAATCCCATTCTCGCTACGGGAATTATTTTGTCCGAAAGAAAAAGAAATACCAAAGTTTCAGAATTTACGCTCT…
QH03-2	ATGGAAAAATTCGAAGGGTATTCAGAAAAACATAAATCTCGTCAACAATACTTTGTCTACCCACTTCTCTTTCAGGAGTATATTTATGCATTTGCCCATGATTATGGATTAAATGGTTCTGAACCTGTGGAAATAGTTGTTAGTTGTAATAACAAGAAATTTAGTTCACTACTTGTGAAACGTTTAATTATTCGAATGTATCAGCAGAATTTTTTGGATAACTCGGTTAATCATCCTAACCAAGATCGATTATTGGATTACAAAAATTATTTTTATTCTGAGTTTTATTCTCAGATTCTATCTGAAGGGTTTGCGATCGTTGTGGAAATCCCATTCTCGCTACGGGAATTATTTTGTCCGAAAGAAAAAGAAATACCAAAGTTTCAGAATTTACGCTCT…
QH03-3	ATGGAAAAATTCGAAGGGTATTCAGAAAAACATAAATCTCGTCAACAATACTTTGTCTACCCACTTCTCTTTCAGGAGTATATTTATGCATTTGCCCATGATTATGGATTAAATGGTTCTGAACCTGTGGAAATAGTTGTTAGTTGTAATAACAAGAAATTTAGTTCACTACTTGTGAAACGTTTAATTATTCGAATGTATCAGCAGAATTTTTTGGATAACTCGGTTAATCATCCTAACCAAGATCGATTATTGGATTACAAAAATTATTTTTATTCTGAGTTTTATTCTCAGATTCTATCTGAAGGGTTTGCGATCGTTGTGGAAATCCCATTCTCGCTACGGGAATTATTTTGTCCGAAAGAAAAAGAAATACCAAAGTTTCAGAATTTACGCTCT…
QH03-4	ATGGAAAAATTCGAAGGGTATTCAGAAAAACATAAATCTCGTCAACAATACTTTGTCTACCCACTTCTCTTTCAGGAGTATATTTATGCATTTGCCCATGATTATGGATTAAATGGTTCTGAACCTGTGGAAATAGTTGTTAGTTGTAATAACAAGAAATTTAGTTCACTACTTGTGAAACGTTTAATTATTCGAATGTATCAGCAGAATTTTTTGGATAACTCGGTTAATCATCCTAACCAAGATCGATTATTGGATTACAAAAATTATTTTTATTCTGAGTTTTATTCTCAGATTCTATCTGAAGGGTTTGCGATCGTTGTGGAAATCCCATTCTCGCTACGGGAATTATTTTGTCCGAAAGAAAAAGAAATACCAAAGTTTCAGAATTTACGCTCT…
QH03-5	ATGGAAAAATTCGAAGGGTATTCAGAAAAACATAAATCTCGTCAACAATACTTTGTCTACCCACTTCTCTTTCAGGAGTATATTTATGCATTTGCCCATGATTATGGATTAAATGGTTCTGAACCTGTGGAAATAGTTGTTAGTTGTAATAACAAGAAATTTAGTTCACTACTTGTGAAACGTTTAATTATTCGAATGTATCAGCAGAATTTTTTGGATAACTCGGTTAATCATCCTAACCAAGATCGATTATTGGATTACAAAAATTATTTTTATTCTGAGTTTTATTCTCAGATTCTATCTGAAGGGTTTGCGATCGTTGTGGAAATCCCATTCTCGCTACGGGAATTATTTTGTCCGAAAGAAAAAGAAATACCAAAGTTTCAGAATTTACGCTCT…
QH03-6	ATGGAAAAATTCGAAGGGTATTCAGAAAAACATAAATCTCGTCAACAATACTTTGTCTACCCACTTCTCTTTCAGGAGTATATTTATGCATTTGCCCATGATTATGGATTAAATGGTTCTGAACCTGTGGAAATAGTTGTTAGTTGTAATAACAAGAAATTTAGTTCACTACTTGTGAAACGTTTAATTATTCGAATGTATCAGCAGAATTTTTTGGATAACTCGGTTAATCATCCTAACCAAGATCGATTATTGGATTACAAAAATTATTTTTATTCTGAGTTTTATTCTCAGATTCTATCTGAAGGGTTTGCGATCGTTGTGGAAATCCCATTCTCGCTACGGGAATTATTTTGTCCGAAAGAAAAAGAAATACCAAAGTTTCAGAATTTACGCTCT…
SC01-1	ATGGAAAAATTCGAAGGGTATTCAGAAAAACATAAATCTCGTCAACAATACTTTGTCTACCCACTTCTCTTTCAGGAGTATATTTATGCATTTGCCCATGATTATGGATTAAATGGTTCTGAACCTGTGGAAATAGTTGTTAGTTGTAATAACAAGAAATTTAGTTCACTACTTGTGAAACGTTTAATTATTCGAATGTATCAGCAGAATTTTTTGGATAACTCGGTTAATCATCCTAACCAAGATCGATTATTGGATTACAAAAATTATTTTTATTCTGAGTTTTATTCTCAGATTCTATCTGAAGGGTTTGCGATCGTTGTGGAAATCCCATTCTCGCTACGGGAATTATTTTGTCCGAAAGAAAAAGAAATACCAAAGTTTCAGAATTTACGCTCT…
SC01-2	ATGGAAAAATTCGAAGGGTATTCAGAAAAACATAAATCTCGTCAACAATACTTTGTCTACCCACTTCTCTTTCAGGAGTATATTTATGCATTTGCCCATGATTATGGATTAAATGGTTCTGAACCTGTGGAAATAGTTGTTAGTTGTAATAACAAGAAATTTAGTTCACTACTTGTGAAACGTTTAATTATTCGAATGTATCAGCAGAATTTTTTGGATAACTCGGTTAATCATCCTAACCAAGATCGATTATTGGATTACAAAAATTATTTTTATTCTGAGTTTTATTCTCAGATTCTATCTGAAGGGTTTGCGATCGTTGTGGAAATCCCATTCTCGCTACGGGAATTATTTTGTCCGAAAGAAAAAGAAATACCAAAGTTTCAGAATTTACGCTCT…
SC01-3	ATGGAAAAATTCGAAGGGTATTCAGAAAAACATAAATCTCGTCAACAATACTTTGTCTACCCACTTCTCTTTCAGGAGTATATTTATGCATTTGCCCATGATTATGGATTAAATGGTTCTGAACCTGTGGAAATAGTTGTTAGTTGTAATAACAAGAAATTTAGTTCACTACTTGTGAAACGTTTAATTATTCGAATGTATCAGCAGAATTTTTTGGATAACTCGGTTAATCATCCTAACCAAGATCGATTATTGGATTACAAAAATTATTTTTATTCTGAGTTTTATTCTCAGATTCTATCTGAAGGGTTTGCGATCGTTGTGGAAATCCCATTCTCGCTACGGGAATTATTTTGTCCGAAAGAAAAAGAAATACCAAAGTTTCAGAATTTACGCTCT…
SC01-4	ATGGAAAAATTCGAAGGGTATTCAGAAAAACATAAATCTCGTCAACAATACTTTGTCTACCCACTTCTCTTTCAGGAGTATATTTATGCATTTGCCCATGATTATGGATTAAATGGTTCTGAACCTGTGGAAATAGTTGTTAGTTGTAATAACAAGAAATTTAGTTCACTACTTGTGAAACGTTTAATTATTCGAATGTATCAGCAGAATTTTTTGGATAACTCGGTTAATCATCCTAACCAAGATCGATTATTGGATTACAAAAATTATTTTTATTCTGAGTTTTATTCTCAGATTCTATCTGAAGGGTTTGCGATCGTTGTGGAAATCCCATTCTCGCTACGGGAATTATTTTGTCCGAAAGAAAAAGAAATACCAAAGTTTCAGAATTTACGCTCT…
SC01-5	ATGGAAAAATTCGAAGGGTATTCAGAAAAACATAAATCTCGTCAACAATACTTTGTCTACCCACTTCTCTTTCAGGAGTATATTTATGCATTTGCCCATGATTATGGATTAAATGGTTCTGAACCTGTGGAAATAGTTGTTAGTTGTAATAACAAGAAATTTAGTTCACTACTTGTGAAACGTTTAATTATTCGAATGTATCAGCAGAATTTTTTGGATAACTCGGTTAATCATCCTAACCAAGATCGATTATTGGATTACAAAAATTATTTTTATTCTGAGTTTTATTCTCAGATTCTATCTGAAGGGTTTGCGATCGTTGTGGAAATCCCATTCTCGCTACGGGAATTATTTTGTCCGAAAGAAAAAGAAATACCAAAGTTTCAGAATTTACGCTCT…
SC01-6	ATGGAAAAATTCGAAGGGTATTCAGAAAAACATAAATCTCGTCAACAATACTTTGTCTACCCACTTCTCTTTCAGGAGTATATTTATGCATTTGCCCATGATTATGGATTAAATGGTTCTGAACCTGTGGAAATAGTTGTTAGTTGTAATAACAAGAAATTTAGTTCACTACTTGTGAAACGTTTAATTATTCGAATGTATCAGCAGAATTTTTTGGATAACTCGGTTAATCATCCTAACCAAGATCGATTATTGGATTACAAAAATTATTTTTATTCTGAGTTTTATTCTCAGATTCTATCTGAAGGGTTTGCGATCGTTGTGGAAATCCCATTCTCGCTACGGGAATTATTTTGTCCGAAAGAAAAAGAAATACCAAAGTTTCAGAATTTACGCTCT…
SC02-1	ATGGAAAAATTCGAAGGGTATTCAGAAAAACATAAATCTCGTCAACAATACTTTGTCTACCCACTTCTCTTTCAGGAGTATATTTATGCATTTGCCCATGATTATGGATTAAATGGTTCTGAACCTGTGGAAATAGTTGTTAGTTGTAATAACAAGAAATTTAGTTCACTACTTGTGAAACGTTTAATTATTCGAATGTATCAGCAGAATTTTTTGGATAACTCGGTTAATCATCCTAACCAAGATCGATTATTGGATTACAAAAATTATTTTTATTCTGAGTTTTATTCTCAGATTCTATCTGAAGGGTTTGCGATCGTTGTGGAAATCCCATTCTCGCTACGGGAATTATTTTGTCCGAAAGAAAAAGAAATACCAAAGTTTCAGAATTTACGCTCT…
SC02-2	ATGGAAAAATTCGAAGGGTATTCAGAAAAACATAAATCTCGTCAACAATACTTTGTCTACCCACTTCTCTTTCAGGAGTATATTTATGCATTTGCCCATGATTATGGATTAAATGGTTCTGAACCTGTGGAAATAGTTGTTAGTTGTAATAACAAGAAATTTAGTTCACTACTTGTGAAACGTTTAATTATTCGAATGTATCAGCAGAATTTTTTGGATAACTCGGTTAATCATCCTAACCAAGATCGATTATTGGATTACAAAAATTATTTTTATTCTGAGTTTTATTCTCAGATTCTATCTGAAGGGTTTGCGATCGTTGTGGAAATCCCATTCTCGCTACGGGAATTATTTTGTCCGAAAGAAAAAGAAATACCAAAGTTTCAGAATTTACGCTCT…
SC02-3	ATGGAAAAATTCGAAGGGTATTCAGAAAAACATAAATCTCGTCAACAATACTTTGTCTACCCACTTCTCTTTCAGGAGTATATTTATGCATTTGCCCATGATTATGGATTAAATGGTTCTGAACCTGTGGAAATAGTTGTTAGTTGTAATAACAAGAAATTTAGTTCACTACTTGTGAAACGTTTAATTATTCGAATGTATCAGCAGAATTTTTTGGATAACTCGGTTAATCATCCTAACCAAGATCGATTATTGGATTACAAAAATTATTTTTATTCTGAGTTTTATTCTCAGATTCTATCTGAAGGGTTTGCGATCGTTGTGGAAATCCCATTCTCGCTACGGGAATTATTTTGTCCGAAAGAAAAAGAAATACCAAAGTTTCAGAATTTACGCTCT…
SC02-4	ATGGAAAAATTCGAAGGGTATTCAGAAAAACATAAATCTCGTCAACAATACTTTGTCTACCCACTTCTCTTTCAGGAGTATATTTATGCATTTGCCCATGATTATGGATTAAATGGTTCTGAACCTGTGGAAATAGTTGTTAGTTGTAATAACAAGAAATTTAGTTCACTACTTGTGAAACGTTTAATTATTCGAATGTATCAGCAGAATTTTTTGGATAACTCGGTTAATCATCCTAACCAAGATCGATTATTGGATTACAAAAATTATTTTTATTCTGAGTTTTATTCTCAGATTCTATCTGAAGGGTTTGCGATCGTTGTGGAAATCCCATTCTCGCTACGGGAATTATTTTGTCCGAAAGAAAAAGAAATACCAAAGTTTCAGAATTTACGCTCT…
SC02-5	ATGGAAAAATTCGAAGGGTATTCAGAAAAACATAAATCTCGTCAACAATACTTTGTCTACCCACTTCTCTTTCAGGAGTATATTTATGCATTTGCCCATGATTATGGATTAAATGGTTCTGAACCTGTGGAAATAGTTGTTAGTTGTAATAACAAGAAATTTAGTTCACTACTTGTGAAACGTTTAATTATTCGAATGTATCAGCAGAATTTTTTGGATAACTCGGTTAATCATCCTAACCAAGATCGATTATTGGATTACAAAAATTATTTTTATTCTGAGTTTTATTCTCAGATTCTATCTGAAGGGTTTGCGATCGTTGTGGAAATCCCATTCTCGCTACGGGAATTATTTTGTCCGAAAGAAAAAGAAATACCAAAGTTTCAGAATTTACGCTCT…
SC02-6	ATGGAAAAATTCGAAGGGTATTCAGAAAAACATAAATCTCGTCAACAATACTTTGTCTACCCACTTCTCTTTCAGGAGTATATTTATGCATTTGCCCATGATTATGGATTAAATGGTTCTGAACCTGTGGAAATAGTTGTTAGTTGTAATAACAAGAAATTTAGTTCACTACTTGTGAAACGTTTAATTATTCGAATGTATCAGCAGAATTTTTTGGATAACTCGGTTAATCATCCTAACCAAGATCGATTATTGGATTACAAAAATTATTTTTATTCTGAGTTTTATTCTCAGATTCTATCTGAAGGGTTTGCGATCGTTGTGGAAATCCCATTCTCGCTACGGGAATTATTTTGTCCGAAAGAAAAAGAAATACCAAAGTTTCAGAATTTACGCTCT…
SC03-1	ATGGAAAAATTCGAAGGGTATTCAGAAAAACATAAATCTCGTCAACAATACTTTGTCTACCCACTTCTCTTTCAGGAGTATATTTATGCATTTGCCCATGATTATGGATTAAATGGTTCTGAACCTGTGGAAATAGTTGTTAGTTGTAATAACAAGAAATTTAGTTCACTACTTGTGAAACGTTTAATTATTCGAATGTATCAGCAGAATTTTTTGGATAACTCGGTTAATCATCCTAACCAAGATCGATTATTGGATTACAAAAATTATTTTTATTCTGAGTTTTATTCTCAGATTCTATCTGAAGGGTTTGCGATCGTTGTGGAAATCCCATTCTCGCTACGGGAATTATTTTGTCCGAAAGAAAAAGAAATACCAAAGTTTCAGAATTTACGCTCT…
SC03-2	ATGGAAAAATTCGAAGGGTATTCAGAAAAACATAAATCTCGTCAACAATACTTTGTCTACCCACTTCTCTTTCAGGAGTATATTTATGCATTTGCCCATGATTATGGATTAAATGGTTCTGAACCTGTGGAAATAGTTGTTAGTTGTAATAACAAGAAATTTAGTTCACTACTTGTGAAACGTTTAATTATTCGAATGTATCAGCAGAATTTTTTGGATAACTCGGTTAATCATCCTAACCAAGATCGATTATTGGATTACAAAAATTATTTTTATTCTGAGTTTTATTCTCAGATTCTATCTGAAGGGTTTGCGATCGTTGTGGAAATCCCATTCTCGCTACGGGAATTATTTTGTCCGAAAGAAAAAGAAATACCAAAGTTTCAGAATTTACGCTCT…
SC03-3	ATGGAAAAATTCGAAGGGTATTCAGAAAAACATAAATCTCGTCAACAATACTTTGTCTACCCACTTCTCTTTCAGGAGTATATTTATGCATTTGCCCATGATTATGGATTAAATGGTTCTGAACCTGTGGAAATAGTTGTTAGTTGTAATAACAAGAAATTTAGTTCACTACTTGTGAAACGTTTAATTATTCGAATGTATCAGCAGAATTTTTTGGATAACTCGGTTAATCATCCTAACCAAGATCGATTATTGGATTACAAAAATTATTTTTATTCTGAGTTTTATTCTCAGATTCTATCTGAAGGGTTTGCGATCGTTGTGGAAATCCCATTCTCGCTACGGGAATTATTTTGTCCGAAAGAAAAAGAAATACCAAAGTTTCAGAATTTACGCTCT…
SC03-4	ATGGAAAAATTCGAAGGGTATTCAGAAAAACATAAATCTCGTCAACAATACTTTGTCTACCCACTTCTCTTTCAGGAGTATATTTATGCATTTGCCCATGATTATGGATTAAATGGTTCTGAACCTGTGGAAATAGTTGTTAGTTGTAATAACAAGAAATTTAGTTCACTACTTGTGAAACGTTTAATTATTCGAATGTATCAGCAGAATTTTTTGGATAACTCGGTTAATCATCCTAACCAAGATCGATTATTGGATTACAAAAATTATTTTTATTCTGAGTTTTATTCTCAGATTCTATCTGAAGGGTTTGCGATCGTTGTGGAAATCCCATTCTCGCTACGGGAATTATTTTGTCCGAAAGAAAAAGAAATACCAAAGTTTCAGAATTTACGCTCT…
SC03-5	ATGGAAAAATTCGAAGGGTATTCAGAAAAACATAAATCTCGTCAACAATACTTTGTCTACCCACTTCTCTTTCAGGAGTATATTTATGCATTTGCCCATGATTATGGATTAAATGGTTCTGAACCTGTGGAAATAGTTGTTAGTTGTAATAACAAGAAATTTAGTTCACTACTTGTGAAACGTTTAATTATTCGAATGTATCAGCAGAATTTTTTGGATAACTCGGTTAATCATCCTAACCAAGATCGATTATTGGATTACAAAAATTATTTTTATTCTGAGTTTTATTCTCAGATTCTATCTGAAGGGTTTGCGATCGTTGTGGAAATCCCATTCTCGCTACGGGAATTATTTTGTCCGAAAGAAAAAGAAATACCAAAGTTTCAGAATTTACGCTCT…
SC03-6	ATGGAAAAATTCGAAGGGTATTCAGAAAAACATAAATCTCGTCAACAATACTTTGTCTACCCACTTCTCTTTCAGGAGTATATTTATGCATTTGCCCATGATTATGGATTAAATGGTTCTGAACCTGTGGAAATAGTTGTTAGTTGTAATAACAAGAAATTTAGTTCACTACTTGTGAAACGTTTAATTATTCGAATGTATCAGCAGAATTTTTTGGATAACTCGGTTAATCATCCTAACCAAGATCGATTATTGGATTACAAAAATTATTTTTATTCTGAGTTTTATTCTCAGATTCTATCTGAAGGGTTTGCGATCGTTGTGGAAATCCCATTCTCGCTACGGGAATTATTTTGTCCGAAAGAAAAAGAAATACCAAAGTTTCAGAATTTACGCTCT…
XJ01-1	ATGGAAAAATTCGAAGGGTATTCAGAAAAACATAAATCTCGTCAACAATACTTTGTCTACCCACTTCTCTTTCAGGAGTATATTTATGCATTTGCCCATGATTATGGATTAAATGGTTCTGAACCTGTGGAAATAGTTGTTAGTTGTAATAACAAGAAATTTAGTTCACTACTTGTGAAACGTTTAATTATTCGAATGTATCAGCAGAATTTTTTGGATAACTCGGTTAATCATCCTAACCAAGATCGATTATTGGATTACAAAAATTATTTTTATTCTGAGTTTTATTCTCAGATTCTATCTGAAGGGTTTGCGATCGTTGTGGAAATCCCATTCTCGCTACGGGAATTATTTTGTCCGAAAGAAAAAGAAATACCAAAGTTTCAGAATTTACGCTCT…
XJ01-2	ATGGAAAAATTCGAAGGGTATTCAGAAAAACATAAATCTCGTCAACAATACTTTGTCTACCCACTTCTCTTTCAGGAGTATATTTATGCATTTGCCCATGATTATGGATTAAATGGTTCTGAACCTGTGGAAATAGTTGTTAGTTGTAATAACAAGAAATTTAGTTCACTACTTGTGAAACGTTTAATTATTCGAATGTATCAGCAGAATTTTTTGGATAACTCGGTTAATCATCCTAACCAAGATCGATTATTGGATTACAAAAATTATTTTTATTCTGAGTTTTATTCTCAGATTCTATCTGAAGGGTTTGCGATCGTTGTGGAAATCCCATTCTCGCTACGGGAATTATTTTGTCCGAAAGAAAAAGAAATACCAAAGTTTCAGAATTTACGCTCT…
XJ01-3	ATGGAAAAATTCGAAGGGTATTCAGAAAAACATAAATCTCGTCAACAATACTTTGTCTACCCACTTCTCTTTCAGGAGTATATTTATGCATTTGCCCATGATTATGGATTAAATGGTTCTGAACCTGTGGAAATAGTTGTTAGTTGTAATAACAAGAAATTTAGTTCACTACTTGTGAAACGTTTAATTATTCGAATGTATCAGCAGAATTTTTTGGATAACTCGGTTAATCATCCTAACCAAGATCGATTATTGGATTACAAAAATTATTTTTATTCTGAGTTTTATTCTCAGATTCTATCTGAAGGGTTTGCGATCGTTGTGGAAATCCCATTCTCGCTACGGGAATTATTTTGTCCGAAAGAAAAAGAAATACCAAAGTTTCAGAATTTACGCTCT…
XJ01-4	ATGGAAAAATTCGAAGGGTATTCAGAAAAACATAAATCTCGTCAACAATACTTTGTCTACCCACTTCTCTTTCAGGAGTATATTTATGCATTTGCCCATGATTATGGATTAAATGGTTCTGAACCTGTGGAAATAGTTGTTAGTTGTAATAACAAGAAATTTAGTTCACTACTTGTGAAACGTTTAATTATTCGAATGTATCAGCAGAATTTTTTGGATAACTCGGTTAATCATCCTAACCAAGATCGATTATTGGATTACAAAAATTATTTTTATTCTGAGTTTTATTCTCAGATTCTATCTGAAGGGTTTGCGATCGTTGTGGAAATCCCATTCTCGCTACGGGAATTATTTTGTCCGAAAGAAAAAGAAATACCAAAGTTTCAGAATTTACGCTCT…
XJ01-5	ATGGAAAAATTCGAAGGGTATTCAGAAAAACATAAATCTCGTCAACAATACTTTGTCTACCCACTTCTCTTTCAGGAGTATATTTATGCATTTGCCCATGATTATGGATTAAATGGTTCTGAACCTGTGGAAATAGTTGTTAGTTGTAATAACAAGAAATTTAGTTCACTACTTGTGAAACGTTTAATTATTCGAATGTATCAGCAGAATTTTTTGGATAACTCGGTTAATCATCCTAACCAAGATCGATTATTGGATTACAAAAATTATTTTTATTCTGAGTTTTATTCTCAGATTCTATCTGAAGGGTTTGCGATCGTTGTGGAAATCCCATTCTCGCTACGGGAATTATTTTGTCCGAAAGAAAAAGAAATACCAAAGTTTCAGAATTTACGCTCT…
XJ01-6	ATGGAAAAATTCGAAGGGTATTCAGAAAAACATAAATCTCGTCAACAATACTTTGTCTACCCACTTCTCTTTCAGGAGTATATTTATGCATTTGCCCATGATTATGGATTAAATGGTTCTGAACCTGTGGAAATAGTTGTTAGTTGTAATAACAAGAAATTTAGTTCACTACTTGTGAAACGTTTAATTATTCGAATGTATCAGCAGAATTTTTTGGATAACTCGGTTAATCATCCTAACCAAGATCGATTATTGGATTACAAAAATTATTTTTATTCTGAGTTTTATTCTCAGATTCTATCTGAAGGGTTTGCGATCGTTGTGGAAATCCCATTCTCGCTACGGGAATTATTTTGTCCGAAAGAAAAAGAAATACCAAAGTTTCAGAATTTACGCTCT…
XJ02-1	ATGGAAAAATTCGAAGGGTATTCAGAAAAACATAAATCTCGTCAACAATACTTTGTCTACCCACTTCTCTTTCAGGAGTATATTTATGCATTTGCCCATGATTATGGATTAAATGGTTCTGAACCTGTGGAAATAGTTGTTAGTTGTAATAACAAGAAATTTAGTTCACTACTTGTGAAACGTTTAATTATTCGAATGTATCAGCAGAATTTTTTGGATAACTCGGTTAATCATCCTAACCAAGATCGATTATTGGATTACAAAAATTATTTTTATTCTGAGTTTTATTCTCAGATTCTATCTGAAGGGTTTGCGATCGTTGTGGAAATCCCATTCTCGCTACGGGAATTATTTTGTCCGAAAGAAAAAGAAATACCAAAGTTTCAGAATTTACGCTCT…
XJ02-2	ATGGAAAAATTCGAAGGGTATTCAGAAAAACATAAATCTCGTCAACAATACTTTGTCTACCCACTTCTCTTTCAGGAGTATATTTATGCATTTGCCCATGATTATGGATTAAATGGTTCTGAACCTGTGGAAATAGTTGTTAGTTGTAATAACAAGAAATTTAGTTCACTACTTGTGAAACGTTTAATTATTCGAATGTATCAGCAGAATTTTTTGGATAACTCGGTTAATCATCCTAACCAAGATCGATTATTGGATTACAAAAATTATTTTTATTCTGAGTTTTATTCTCAGATTCTATCTGAAGGGTTTGCGATCGTTGTGGAAATCCCATTCTCGCTACGGGAATTATTTTGTCCGAAAGAAAAAGAAATACCAAAGTTTCAGAATTTACGCTCT…
XJ02-3	ATGGAAAAATTCGAAGGGTATTCAGAAAAACATAAATCTCGTCAACAATACTTTGTCTACCCACTTCTCTTTCAGGAGTATATTTATGCATTTGCCCATGATTATGGATTAAATGGTTCTGAACCTGTGGAAATAGTTGTTAGTTGTAATAACAAGAAATTTAGTTCACTACTTGTGAAACGTTTAATTATTCGAATGTATCAGCAGAATTTTTTGGATAACTCGGTTAATCATCCTAACCAAGATCGATTATTGGATTACAAAAATTATTTTTATTCTGAGTTTTATTCTCAGATTCTATCTGAAGGGTTTGCGATCGTTGTGGAAATCCCATTCTCGCTACGGGAATTATTTTGTCCGAAAGAAAAAGAAATACCAAAGTTTCAGAATTTACGCTCT…
XJ02-4	ATGGAAAAATTCGAAGGGTATTCAGAAAAACATAAATCTCGTCAACAATACTTTGTCTACCCACTTCTCTTTCAGGAGTATATTTATGCATTTGCCCATGATTATGGATTAAATGGTTCTGAACCTGTGGAAATAGTTGTTAGTTGTAATAACAAGAAATTTAGTTCACTACTTGTGAAACGTTTAATTATTCGAATGTATCAGCAGAATTTTTTGGATAACTCGGTTAATCATCCTAACCAAGATCGATTATTGGATTACAAAAATTATTTTTATTCTGAGTTTTATTCTCAGATTCTATCTGAAGGGTTTGCGATCGTTGTGGAAATCCCATTCTCGCTACGGGAATTATTTTGTCCGAAAGAAAAAGAAATACCAAAGTTTCAGAATTTACGCTCT…
XJ02-5	ATGGAAAAATTCGAAGGGTATTCAGAAAAACATAAATCTCGTCAACAATACTTTGTCTACCCACTTCTCTTTCAGGAGTATATTTATGCATTTGCCCATGATTATGGATTAAATGGTTCTGAACCTGTGGAAATAGTTGTTAGTTGTAATAACAAGAAATTTAGTTCACTACTTGTGAAACGTTTAATTATTCGAATGTATCAGCAGAATTTTTTGGATAACTCGGTTAATCATCCTAACCAAGATCGATTATTGGATTACAAAAATTATTTTTATTCTGAGTTTTATTCTCAGATTCTATCTGAAGGGTTTGCGATCGTTGTGGAAATCCCATTCTCGCTACGGGAATTATTTTGTCCGAAAGAAAAAGAAATACCAAAGTTTCAGAATTTACGCTCT…
XJ02-6	ATGGAAAAATTCGAAGGGTATTCAGAAAAACATAAATCTCGTCAACAATACTTTGTCTACCCACTTCTCTTTCAGGAGTATATTTATGCATTTGCCCATGATTATGGATTAAATGGTTCTGAACCTGTGGAAATAGTTGTTAGTTGTAATAACAAGAAATTTAGTTCACTACTTGTGAAACGTTTAATTATTCGAATGTATCAGCAGAATTTTTTGGATAACTCGGTTAATCATCCTAACCAAGATCGATTATTGGATTACAAAAATTATTTTTATTCTGAGTTTTATTCTCAGATTCTATCTGAAGGGTTTGCGATCGTTGTGGAAATCCCATTCTCGCTACGGGAATTATTTTGTCCGAAAGAAAAAGAAATACCAAAGTTTCAGAATTTACGCTCT…
XJ03-1	ATGGAAAAATTCGAAGGGTATTCAGAAAAACATAAATCTCGTCAACAATACTTTGTCTACCCACTTCTCTTTCAGGAGTATATTTATGCATTTGCCCATGATTATGGATTAAATGGTTCTGAACCTGTGGAAATAGTTGTTAGTTGTAATAACAAGAAATTTAGTTCACTACTTGTGAAACGTTTAATTATTCGAATGTATCAGCAGAATTTTTTGGATAACTCGGTTAATCATCCTAACCAAGATCGATTATTGGATTACAAAAATTATTTTTATTCTGAGTTTTATTCTCAGATTCTATCTGAAGGGTTTGCGATCGTTGTGGAAATCCCATTCTCGCTACGGGAATTATTTTGTCCGAAAGAAAAAGAAATACCAAAGTTTCAGAATTTACGCTCT…
XJ03-2	ATGGAAAAATTCGAAGGGTATTCAGAAAAACATAAATCTCGTCAACAATACTTTGTCTACCCACTTCTCTTTCAGGAGTATATTTATGCATTTGCCCATGATTATGGATTAAATGGTTCTGAACCTGTGGAAATAGTTGTTAGTTGTAATAACAAGAAATTTAGTTCACTACTTGTGAAACGTTTAATTATTCGAATGTATCAGCAGAATTTTTTGGATAACTCGGTTAATCATCCTAACCAAGATCGATTATTGGATTACAAAAATTATTTTTATTCTGAGTTTTATTCTCAGATTCTATCTGAAGGGTTTGCGATCGTTGTGGAAATCCCATTCTCGCTACGGGAATTATTTTGTCCGAAAGAAAAAGAAATACCAAAGTTTCAGAATTTACGCTCT…
XJ03-3	ATGGAAAAATTCGAAGGGTATTCAGAAAAACATAAATCTCGTCAACAATACTTTGTCTACCCACTTCTCTTTCAGGAGTATATTTATGCATTTGCCCATGATTATGGATTAAATGGTTCTGAACCTGTGGAAATAGTTGTTAGTTGTAATAACAAGAAATTTAGTTCACTACTTGTGAAACGTTTAATTATTCGAATGTATCAGCAGAATTTTTTGGATAACTCGGTTAATCATCCTAACCAAGATCGATTATTGGATTACAAAAATTATTTTTATTCTGAGTTTTATTCTCAGATTCTATCTGAAGGGTTTGCGATCGTTGTGGAAATCCCATTCTCGCTACGGGAATTATTTTGTCCGAAAGAAAAAGAAATACCAAAGTTTCAGAATTTACGCTCT…
XJ03-4	ATGGAAAAATTCGAAGGGTATTCAGAAAAACATAAATCTCGTCAACAATACTTTGTCTACCCACTTCTCTTTCAGGAGTATATTTATGCATTTGCCCATGATTATGGATTAAATGGTTCTGAACCTGTGGAAATAGTTGTTAGTTGTAATAACAAGAAATTTAGTTCACTACTTGTGAAACGTTTAATTATTCGAATGTATCAGCAGAATTTTTTGGATAACTCGGTTAATCATCCTAACCAAGATCGATTATTGGATTACAAAAATTATTTTTATTCTGAGTTTTATTCTCAGATTCTATCTGAAGGGTTTGCGATCGTTGTGGAAATCCCATTCTCGCTACGGGAATTATTTTGTCCGAAAGAAAAAGAAATACCAAAGTTTCAGAATTTACGCTCT…
XJ03-5	ATGGAAAAATTCGAAGGGTATTCAGAAAAACATAAATCTCGTCAACAATACTTTGTCTACCCACTTCTCTTTCAGGAGTATATTTATGCATTTGCCCATGATTATGGATTAAATGGTTCTGAACCTGTGGAAATAGTTGTTAGTTGTAATAACAAGAAATTTAGTTCACTACTTGTGAAACGTTTAATTATTCGAATGTATCAGCAGAATTTTTTGGATAACTCGGTTAATCATCCTAACCAAGATCGATTATTGGATTACAAAAATTATTTTTATTCTGAGTTTTATTCTCAGATTCTATCTGAAGGGTTTGCGATCGTTGTGGAAATCCCATTCTCGCTACGGGAATTATTTTGTCCGAAAGAAAAAGAAATACCAAAGTTTCAGAATTTACGCTCT…
XJ04-1	ATGGAAAAATTCGAAGGGTATTCAGAAAAACATAAATCTCGTCAACAATACTTTGTCTACCCACTTCTCTTTCAGGAGTATATTTATGCATTTGCCCATGATTATGGATTAAATGGTTCTGAACCTGTGGAAATAGTTGTTAGTTGTAATAACAAGAAATTTAGTTCACTACTTGTGAAACGTTTAATTATTCGAATGTATCAGCAGAATTTTTTGGATAACTCGGTTAATCATCCTAACCAAGATCGATTATTGGATTACAAAAATTATTTTTATTCTGAGTTTTATTCTCAGATTCTATCTGAAGGGTTTGCGATCGTTGTGGAAATCCCATTCTCGCTACGGGAATTATTTTGTCCGAAAGAAAAAGAAATACCAAAGTTTCAGAATTTACGCTCT…
XJ04-2	ATGGAAAAATTCGAAGGGTATTCAGAAAAACATAAATCTCGTCAACAATACTTTGTCTACCCACTTCTCTTTCAGGAGTATATTTATGCATTTGCCCATGATTATGGATTAAATGGTTCTGAACCTGTGGAAATAGTTGTTAGTTGTAATAACAAGAAATTTAGTTCACTACTTGTGAAACGTTTAATTATTCGAATGTATCAGCAGAATTTTTTGGATAACTCGGTTAATCATCCTAACCAAGATCGATTATTGGATTACAAAAATTATTTTTATTCTGAGTTTTATTCTCAGATTCTATCTGAAGGGTTTGCGATCGTTGTGGAAATCCCATTCTCGCTACGGGAATTATTTTGTCCGAAAGAAAAAGAAATACCAAAGTTTCAGAATTTACGCTCT…
XJ04-3	ATGGAAAAATTCGAAGGGTATTCAGAAAAACATAAATCTCGTCAACAATACTTTGTCTACCCACTTCTCTTTCAGGAGTATATTTATGCATTTGCCCATGATTATGGATTAAATGGTTCTGAACCTGTGGAAATAGTTGTTAGTTGTAATAACAAGAAATTTAGTTCACTACTTGTGAAACGTTTAATTATTCGAATGTATCAGCAGAATTTTTTGGATAACTCGGTTAATCATCCTAACCAAGATCGATTATTGGATTACAAAAATTATTTTTATTCTGAGTTTTATTCTCAGATTCTATCTGAAGGGTTTGCGATCGTTGTGGAAATCCCATTCTCGCTACGGGAATTATTTTGTCCGAAAGAAAAAGAAATACCAAAGTTTCAGAATTTACGCTCT…
XJ04-4	ATGGAAAAATTCGAAGGGTATTCAGAAAAACATAAATCTCGTCAACAATACTTTGTCTACCCACTTCTCTTTCAGGAGTATATTTATGCATTTGCCCATGATTATGGATTAAATGGTTCTGAACCTGTGGAAATAGTTGTTAGTTGTAATAACAAGAAATTTAGTTCACTACTTGTGAAACGTTTAATTATTCGAATGTATCAGCAGAATTTTTTGGATAACTCGGTTAATCATCCTAACCAAGATCGATTATTGGATTACAAAAATTATTTTTATTCTGAGTTTTATTCTCAGATTCTATCTGAAGGGTTTGCGATCGTTGTGGAAATCCCATTCTCGCTACGGGAATTATTTTGTCCGAAAGAAAAAGAAATACCAAAGTTTCAGAATTTACGCTCT…
XJ04-5	ATGGAAAAATTCGAAGGGTATTCAGAAAAACATAAATCTCGTCAACAATACTTTGTCTACCCACTTCTCTTTCAGGAGTATATTTATGCATTTGCCCATGATTATGGATTAAATGGTTCTGAACCTGTGGAAATAGTTGTTAGTTGTAATAACAAGAAATTTAGTTCACTACTTGTGAAACGTTTAATTATTCGAATGTATCAGCAGAATTTTTTGGATAACTCGGTTAATCATCCTAACCAAGATCGATTATTGGATTACAAAAATTATTTTTATTCTGAGTTTTATTCTCAGATTCTATCTGAAGGGTTTGCGATCGTTGTGGAAATCCCATTCTCGCTACGGGAATTATTTTGTCCGAAAGAAAAAGAAATACCAAAGTTTCAGAATTTACGCTCT…
XJ04-6	ATGGAAAAATTCGAAGGGTATTCAGAAAAACATAAATCTCGTCAACAATACTTTGTCTACCCACTTCTCTTTCAGGAGTATATTTATGCATTTGCCCATGATTATGGATTAAATGGTTCTGAACCTGTGGAAATAGTTGTTAGTTGTAATAACAAGAAATTTAGTTCACTACTTGTGAAACGTTTAATTATTCGAATGTATCAGCAGAATTTTTTGGATAACTCGGTTAATCATCCTAACCAAGATCGATTATTGGATTACAAAAATTATTTTTATTCTGAGTTTTATTCTCAGATTCTATCTGAAGGGTTTGCGATCGTTGTGGAAATCCCATTCTCGCTACGGGAATTATTTTGTCCGAAAGAAAAAGAAATACCAAAGTTTCAGAATTTACGCTCT…
XJ05-1	ATGGAAAAATTCGAAGGGTATTCAGAAAAACATAAATCTCGTCAACAATACTTTGTCTACCCACTTCTCTTTCAGGAGTATATTTATGCATTTGCCCATGATTATGGATTAAATGGTTCTGAACCTGTGGAAATAGTTGTTAGTTGTAATAACAAGAAATTTAGTTCACTACTTGTGAAACGTTTAATTATTCGAATGTATCAGCAGAATTTTTTGGATAACTCGGTTAATCATCCTAACCAAGATCGATTATTGGATTACAAAAATTATTTTTATTCTGAGTTTTATTCTCAGATTCTATCTGAAGGGTTTGCGATCGTTGTGGAAATCCCATTCTCGCTACGGGAATTATTTTGTCCGAAAGAAAAAGAAATACCAAAGTTTCAGAATTTACGCTCT…
XJ05-2	ATGGAAAAATTCGAAGGGTATTCAGAAAAACATAAATCTCGTCAACAATACTTTGTCTACCCACTTCTCTTTCAGGAGTATATTTATGCATTTGCCCATGATTATGGATTAAATGGTTCTGAACCTGTGGAAATAGTTGTTAGTTGTAATAACAAGAAATTTAGTTCACTACTTGTGAAACGTTTAATTATTCGAATGTATCAGCAGAATTTTTTGGATAACTCGGTTAATCATCCTAACCAAGATCGATTATTGGATTACAAAAATTATTTTTATTCTGAGTTTTATTCTCAGATTCTATCTGAAGGGTTTGCGATCGTTGTGGAAATCCCATTCTCGCTACGGGAATTATTTTGTCCGAAAGAAAAAGAAATACCAAAGTTTCAGAATTTACGCTCT…
XJ05-3	ATGGAAAAATTCGAAGGGTATTCAGAAAAACATAAATCTCGTCAACAATACTTTGTCTACCCACTTCTCTTTCAGGAGTATATTTATGCATTTGCCCATGATTATGGATTAAATGGTTCTGAACCTGTGGAAATAGTTGTTAGTTGTAATAACAAGAAATTTAGTTCACTACTTGTGAAACGTTTAATTATTCGAATGTATCAGCAGAATTTTTTGGATAACTCGGTTAATCATCCTAACCAAGATCGATTATTGGATTACAAAAATTATTTTTATTCTGAGTTTTATTCTCAGATTCTATCTGAAGGGTTTGCGATCGTTGTGGAAATCCCATTCTCGCTACGGGAATTATTTTGTCCGAAAGAAAAAGAAATACCAAAGTTTCAGAATTTACGCTCT…
XJ05-4	ATGGAAAAATTCGAAGGGTATTCAGAAAAACATAAATCTCGTCAACAATACTTTGTCTACCCACTTCTCTTTCAGGAGTATATTTATGCATTTGCCCATGATTATGGATTAAATGGTTCTGAACCTGTGGAAATAGTTGTTAGTTGTAATAACAAGAAATTTAGTTCACTACTTGTGAAACGTTTAATTATTCGAATGTATCAGCAGAATTTTTTGGATAACTCGGTTAATCATCCTAACCAAGATCGATTATTGGATTACAAAAATTATTTTTATTCTGAGTTTTATTCTCAGATTCTATCTGAAGGGTTTGCGATCGTTGTGGAAATCCCATTCTCGCTACGGGAATTATTTTGTCCGAAAGAAAAAGAAATACCAAAGTTTCAGAATTTACGCTCT…
XJ05-5	ATGGAAAAATTCGAAGGGTATTCAGAAAAACATAAATCTCGTCAACAATACTTTGTCTACCCACTTCTCTTTCAGGAGTATATTTATGCATTTGCCCATGATTATGGATTAAATGGTTCTGAACCTGTGGAAATAGTTGTTAGTTGTAATAACAAGAAATTTAGTTCACTACTTGTGAAACGTTTAATTATTCGAATGTATCAGCAGAATTTTTTGGATAACTCGGTTAATCATCCTAACCAAGATCGATTATTGGATTACAAAAATTATTTTTATTCTGAGTTTTATTCTCAGATTCTATCTGAAGGGTTTGCGATCGTTGTGGAAATCCCATTCTCGCTACGGGAATTATTTTGTCCGAAAGAAAAAGAAATACCAAAGTTTCAGAATTTACGCTCT…
XJ05-6	ATGGAAAAATTCGAAGGGTATTCAGAAAAACATAAATCTCGTCAACAATACTTTGTCTACCCACTTCTCTTTCAGGAGTATATTTATGCATTTGCCCATGATTATGGATTAAATGGTTCTGAACCTGTGGAAATAGTTGTTAGTTGTAATAACAAGAAATTTAGTTCACTACTTGTGAAACGTTTAATTATTCGAATGTATCAGCAGAATTTTTTGGATAACTCGGTTAATCATCCTAACCAAGATCGATTATTGGATTACAAAAATTATTTTTATTCTGAGTTTTATTCTCAGATTCTATCTGAAGGGTTTGCGATCGTTGTGGAAATCCCATTCTCGCTACGGGAATTATTTTGTCCGAAAGAAAAAGAAATACCAAAGTTTCAGAATTTACGCTCT…
XZ01-1	ATGGAAAAATTCGAAGGGTATTCAGAAAAACATAAATCTCGTCAACAATACTTTGTCTACCCACTTCTCTTTCAGGAGTATATTTATGCATTTGCCCATGATTATGGATTAAATGGTTCTGAACCTGTGGAAATAGTTGTTAGTTGTAATAACAAGAAATTTAGTTCACTACTTGTGAAACGTTTAATTATTCGAATGTATCAGCAGAATTTTTTGGATAACTCGGTTAATCATCCTAACCAAGATCGATTATTGGATTACAAAAATTATTTTTATTCTGAGTTTTATTCTCAGATTCTATCTGAAGGGTTTGCGATCGTTGTGGAAATCCCATTCTCGCTACGGGAATTATTTTGTCCGAAAGAAAAAGAAATACCAAAGTTTCAGAATTTACGCTCT…
XZ01-2	ATGGAAAAATTCGAAGGGTATTCAGAAAAACATAAATCTCGTCAACAATACTTTGTCTACCCACTTCTCTTTCAGGAGTATATTTATGCATTTGCCCATGATTATGGATTAAATGGTTCTGAACCTGTGGAAATAGTTGTTAGTTGTAATAACAAGAAATTTAGTTCACTACTTGTGAAACGTTTAATTATTCGAATGTATCAGCAGAATTTTTTGGATAACTCGGTTAATCATCCTAACCAAGATCGATTATTGGATTACAAAAATTATTTTTATTCTGAGTTTTATTCTCAGATTCTATCTGAAGGGTTTGCGATCGTTGTGGAAATCCCATTCTCGCTACGGGAATTATTTTGTCCGAAAGAAAAAGAAATACCAAAGTTTCAGAATTTACGCTCT…
XZ01-3	ATGGAAAAATTCGAAGGGTATTCAGAAAAACATAAATCTCGTCAACAATACTTTGTCTACCCACTTCTCTTTCAGGAGTATATTTATGCATTTGCCCATGATTATGGATTAAATGGTTCTGAACCTGTGGAAATAGTTGTTAGTTGTAATAACAAGAAATTTAGTTCACTACTTGTGAAACGTTTAATTATTCGAATGTATCAGCAGAATTTTTTGGATAACTCGGTTAATCATCCTAACCAAGATCGATTATTGGATTACAAAAATTATTTTTATTCTGAGTTTTATTCTCAGATTCTATCTGAAGGGTTTGCGATCGTTGTGGAAATCCCATTCTCGCTACGGGAATTATTTTGTCCGAAAGAAAAAGAAATACCAAAGTTTCAGAATTTACGCTCT…
XZ01-4	ATGGAAAAATTCGAAGGGTATTCAGAAAAACATAAATCTCGTCAACAATACTTTGTCTACCCACTTCTCTTTCAGGAGTATATTTATGCATTTGCCCATGATTATGGATTAAATGGTTCTGAACCTGTGGAAATAGTTGTTAGTTGTAATAACAAGAAATTTAGTTCACTACTTGTGAAACGTTTAATTATTCGAATGTATCAGCAGAATTTTTTGGATAACTCGGTTAATCATCCTAACCAAGATCGATTATTGGATTACAAAAATTATTTTTATTCTGAGTTTTATTCTCAGATTCTATCTGAAGGGTTTGCGATCGTTGTGGAAATCCCATTCTCGCTACGGGAATTATTTTGTCCGAAAGAAAAAGAAATACCAAAGTTTCAGAATTTACGCTCT…
XZ01-5	ATGGAAAAATTCGAAGGGTATTCAGAAAAACATAAATCTCGTCAACAATACTTTGTCTACCCACTTCTCTTTCAGGAGTATATTTATGCATTTGCCCATGATTATGGATTAAATGGTTCTGAACCTGTGGAAATAGTTGTTAGTTGTAATAACAAGAAATTTAGTTCACTACTTGTGAAACGTTTAATTATTCGAATGTATCAGCAGAATTTTTTGGATAACTCGGTTAATCATCCTAACCAAGATCGATTATTGGATTACAAAAATTATTTTTATTCTGAGTTTTATTCTCAGATTCTATCTGAAGGGTTTGCGATCGTTGTGGAAATCCCATTCTCGCTACGGGAATTATTTTGTCCGAAAGAAAAAGAAATACCAAAGTTTCAGAATTTACGCTCT…
XZ01-6	ATGGAAAAATTCGAAGGGTATTCAGAAAAACATAAATCTCGTCAACAATACTTTGTCTACCCACTTCTCTTTCAGGAGTATATTTATGCATTTGCCCATGATTATGGATTAAATGGTTCTGAACCTGTGGAAATAGTTGTTAGTTGTAATAACAAGAAATTTAGTTCACTACTTGTGAAACGTTTAATTATTCGAATGTATCAGCAGAATTTTTTGGATAACTCGGTTAATCATCCTAACCAAGATCGATTATTGGATTACAAAAATTATTTTTATTCTGAGTTTTATTCTCAGATTCTATCTGAAGGGTTTGCGATCGTTGTGGAAATCCCATTCTCGCTACGGGAATTATTTTGTCCGAAAGAAAAAGAAATACCAAAGTTTCAGAATTTACGCTCT…
XZ02-1	ATGGAAAAATTCGAAGGGTATTCAGAAAAACATAAATCTCGTCAACAATACTTTGTCTACCCACTTCTCTTTCAGGAGTATATTTATGCATTTGCCCATGATTATGGATTAAATGGTTCTGAACCTGTGGAAATAGTTGTTAGTTGTAATAACAAGAAATTTAGTTCACTACTTGTGAAACGTTTAATTATTCGAATGTATCAGCAGAATTTTTTGGATAACTCGGTTAATCATCCTAACCAAGATCGATTATTGGATTACAAAAATTATTTTTATTCTGAGTTTTATTCTCAGATTCTATCTGAAGGGTTTGCGATCGTTGTGGAAATCCCATTCTCGCTACGGGAATTATTTTGTCCGAAAGAAAAAGAAATACCAAAGTTTCAGAATTTACGCTCT…
XZ02-2	ATGGAAAAATTCGAAGGGTATTCAGAAAAACATAAATCTCGTCAACAATACTTTGTCTACCCACTTCTCTTTCAGGAGTATATTTATGCATTTGCCCATGATTATGGATTAAATGGTTCTGAACCTGTGGAAATAGTTGTTAGTTGTAATAACAAGAAATTTAGTTCACTACTTGTGAAACGTTTAATTATTCGAATGTATCAGCAGAATTTTTTGGATAACTCGGTTAATCATCCTAACCAAGATCGATTATTGGATTACAAAAATTATTTTTATTCTGAGTTTTATTCTCAGATTCTATCTGAAGGGTTTGCGATCGTTGTGGAAATCCCATTCTCGCTACGGGAATTATTTTGTCCGAAAGAAAAAGAAATACCAAAGTTTCAGAATTTACGCTCT…
XZ02-3	ATGGAAAAATTCGAAGGGTATTCAGAAAAACATAAATCTCGTCAACAATACTTTGTCTACCCACTTCTCTTTCAGGAGTATATTTATGCATTTGCCCATGATTATGGATTAAATGGTTCTGAACCTGTGGAAATAGTTGTTAGTTGTAATAACAAGAAATTTAGTTCACTACTTGTGAAACGTTTAATTATTCGAATGTATCAGCAGAATTTTTTGGATAACTCGGTTAATCATCCTAACCAAGATCGATTATTGGATTACAAAAATTATTTTTATTCTGAGTTTTATTCTCAGATTCTATCTGAAGGGTTTGCGATCGTTGTGGAAATCCCATTCTCGCTACGGGAATTATTTTGTCCGAAAGAAAAAGAAATACCAAAGTTTCAGAATTTACGCTCT…
XZ02-4	ATGGAAAAATTCGAAGGGTATTCAGAAAAACATAAATCTCGTCAACAATACTTTGTCTACCCACTTCTCTTTCAGGAGTATATTTATGCATTTGCCCATGATTATGGATTAAATGGTTCTGAACCTGTGGAAATAGTTGTTAGTTGTAATAACAAGAAATTTAGTTCACTACTTGTGAAACGTTTAATTATTCGAATGTATCAGCAGAATTTTTTGGATAACTCGGTTAATCATCCTAACCAAGATCGATTATTGGATTACAAAAATTATTTTTATTCTGAGTTTTATTCTCAGATTCTATCTGAAGGGTTTGCGATCGTTGTGGAAATCCCATTCTCGCTACGGGAATTATTTTGTCCGAAAGAAAAAGAAATACCAAAGTTTCAGAATTTACGCTCT…
XZ02-5	ATGGAAAAATTCGAAGGGTATTCAGAAAAACATAAATCTCGTCAACAATACTTTGTCTACCCACTTCTCTTTCAGGAGTATATTTATGCATTTGCCCATGATTATGGATTAAATGGTTCTGAACCTGTGGAAATAGTTGTTAGTTGTAATAACAAGAAATTTAGTTCACTACTTGTGAAACGTTTAATTATTCGAATGTATCAGCAGAATTTTTTGGATAACTCGGTTAATCATCCTAACCAAGATCGATTATTGGATTACAAAAATTATTTTTATTCTGAGTTTTATTCTCAGATTCTATCTGAAGGGTTTGCGATCGTTGTGGAAATCCCATTCTCGCTACGGGAATTATTTTGTCCGAAAGAAAAAGAAATACCAAAGTTTCAGAATTTACGCTCT…
XZ02-6	ATGGAAAAATTCGAAGGGTATTCAGAAAAACATAAATCTCGTCAACAATACTTTGTCTACCCACTTCTCTTTCAGGAGTATATTTATGCATTTGCCCATGATTATGGATTAAATGGTTCTGAACCTGTGGAAATAGTTGTTAGTTGTAATAACAAGAAATTTAGTTCACTACTTGTGAAACGTTTAATTATTCGAATGTATCAGCAGAATTTTTTGGATAACTCGGTTAATCATCCTAACCAAGATCGATTATTGGATTACAAAAATTATTTTTATTCTGAGTTTTATTCTCAGATTCTATCTGAAGGGTTTGCGATCGTTGTGGAAATCCCATTCTCGCTACGGGAATTATTTTGTCCGAAAGAAAAAGAAATACCAAAGTTTCAGAATTTACGCTCT…
XZ03-1	ATGGAAAAATTCGAAGGGTATTCAGAAAAACATAAATCTCGTCAACAATACTTTGTCTACCCACTTCTCTTTCAGGAGTATATTTATGCATTTGCCCATGATTATGGATTAAATGGTTCTGAACCTGTGGAAATAGTTGTTAGTTGTAATAACAAGAAATTTAGTTCACTACTTGTGAAACGTTTAATTATTCGAATGTATCAGCAGAATTTTTTGGATAACTCGGTTAATCATCCTAACCAAGATCGATTATTGGATTACAAAAATTATTTTTATTCTGAGTTTTATTCTCAGATTCTATCTGAAGGGTTTGCGATCGTTGTGGAAATCCCATTCTCGCTACGGGAATTATTTTGTCCGAAAGAAAAAGAAATACCAAAGTTTCAGAATTTACGCTCT…
XZ03-2	ATGGAAAAATTCGAAGGGTATTCAGAAAAACATAAATCTCGTCAACAATACTTTGTCTACCCACTTCTCTTTCAGGAGTATATTTATGCATTTGCCCATGATTATGGATTAAATGGTTCTGAACCTGTGGAAATAGTTGTTAGTTGTAATAACAAGAAATTTAGTTCACTACTTGTGAAACGTTTAATTATTCGAATGTATCAGCAGAATTTTTTGGATAACTCGGTTAATCATCCTAACCAAGATCGATTATTGGATTACAAAAATTATTTTTATTCTGAGTTTTATTCTCAGATTCTATCTGAAGGGTTTGCGATCGTTGTGGAAATCCCATTCTCGCTACGGGAATTATTTTGTCCGAAAGAAAAAGAAATACCAAAGTTTCAGAATTTACGCTCT…
XZ03-3	ATGGAAAAATTCGAAGGGTATTCAGAAAAACATAAATCTCGTCAACAATACTTTGTCTACCCACTTCTCTTTCAGGAGTATATTTATGCATTTGCCCATGATTATGGATTAAATGGTTCTGAACCTGTGGAAATAGTTGTTAGTTGTAATAACAAGAAATTTAGTTCACTACTTGTGAAACGTTTAATTATTCGAATGTATCAGCAGAATTTTTTGGATAACTCGGTTAATCATCCTAACCAAGATCGATTATTGGATTACAAAAATTATTTTTATTCTGAGTTTTATTCTCAGATTCTATCTGAAGGGTTTGCGATCGTTGTGGAAATCCCATTCTCGCTACGGGAATTATTTTGTCCGAAAGAAAAAGAAATACCAAAGTTTCAGAATTTACGCTCT…
XZ03-4	ATGGAAAAATTCGAAGGGTATTCAGAAAAACATAAATCTCGTCAACAATACTTTGTCTACCCACTTCTCTTTCAGGAGTATATTTATGCATTTGCCCATGATTATGGATTAAATGGTTCTGAACCTGTGGAAATAGTTGTTAGTTGTAATAACAAGAAATTTAGTTCACTACTTGTGAAACGTTTAATTATTCGAATGTATCAGCAGAATTTTTTGGATAACTCGGTTAATCATCCTAACCAAGATCGATTATTGGATTACAAAAATTATTTTTATTCTGAGTTTTATTCTCAGATTCTATCTGAAGGGTTTGCGATCGTTGTGGAAATCCCATTCTCGCTACGGGAATTATTTTGTCCGAAAGAAAAAGAAATACCAAAGTTTCAGAATTTACGCTCT…
XZ03-5	ATGGAAAAATTCGAAGGGTATTCAGAAAAACATAAATCTCGTCAACAATACTTTGTCTACCCACTTCTCTTTCAGGAGTATATTTATGCATTTGCCCATGATTATGGATTAAATGGTTCTGAACCTGTGGAAATAGTTGTTAGTTGTAATAACAAGAAATTTAGTTCACTACTTGTGAAACGTTTAATTATTCGAATGTATCAGCAGAATTTTTTGGATAACTCGGTTAATCATCCTAACCAAGATCGATTATTGGATTACAAAAATTATTTTTATTCTGAGTTTTATTCTCAGATTCTATCTGAAGGGTTTGCGATCGTTGTGGAAATCCCATTCTCGCTACGGGAATTATTTTGTCCGAAAGAAAAAGAAATACCAAAGTTTCAGAATTTACGCTCT…
XZ03-6	ATGGAAAAATTCGAAGGGTATTCAGAAAAACATAAATCTCGTCAACAATACTTTGTCTACCCACTTCTCTTTCAGGAGTATATTTATGCATTTGCCCATGATTATGGATTAAATGGTTCTGAACCTGTGGAAATAGTTGTTAGTTGTAATAACAAGAAATTTAGTTCACTACTTGTGAAACGTTTAATTATTCGAATGTATCAGCAGAATTTTTTGGATAACTCGGTTAATCATCCTAACCAAGATCGATTATTGGATTACAAAAATTATTTTTATTCTGAGTTTTATTCTCAGATTCTATCTGAAGGGTTTGCGATCGTTGTGGAAATCCCATTCTCGCTACGGGAATTATTTTGTCCGAAAGAAAAAGAAATACCAAAGTTTCAGAATTTACGCTCT…

## Sheet: Es-cpDNA2
Individual	Sequence
GS01-1	ATGTCACCACAAACAGAAACTAAAGCAGGTGTTGGATTTCAAGCTGGTGTTAAAGATTATAAATTGACTTACTACACCCCAGAGTATGAAACTAAGGATACTGATATCTTGGCAGCATTCCGAGTAAGTCCTCAGCCTGGGGTTCCGCCCGAAGAAGCAGGGGCTGCAGTAGCTGCCGAATCTTCTACTGGTACATGGACAACTGTTTGGACTGATGGACTTACCAGTCTTGATCGTTACAAAGGACGATGCTATCACATCGAGCCTGTTCCTGGGGAAGACAACCAATTTATCTGTTATGTAGCTTATCCATTAGACCTATTTGAAGAGGGTTCCGTTACTAACATGTTTACTTCCATTGTGGGTAACGTATTTGGTTTCAAAGCCCTACGTGCTCTA…
GS01-2	ATGTCACCACAAACAGAAACTAAAGCAGGTGTTGGATTTCAAGCTGGTGTTAAAGATTATAAATTGACTTACTACACCCCAGAGTATGAAACTAAGGATACTGATATCTTGGCAGCATTCCGAGTAAGTCCTCAGCCTGGGGTTCCGCCCGAAGAAGCAGGGGCTGCAGTAGCTGCCGAATCTTCTACTGGTACATGGACAACTGTTTGGACTGATGGACTTACCAGTCTTGATCGTTACAAAGGACGATGCTATCACATCGAGCCTGTTCCTGGGGAAGACAACCAATTTATCTGTTATGTAGCTTATCCATTAGACCTATTTGAAGAGGGTTCCGTTACTAACATGTTTACTTCCATTGTGGGTAACGTATTTGGTTTCAAAGCCCTACGTGCTCTA…
GS01-3	ATGTCACCACAAACAGAAACTAAAGCAGGTGTTGGATTTCAAGCTGGTGTTAAAGATTATAAATTGACTTACTACACCCCAGAGTATGAAACTAAGGATACTGATATCTTGGCAGCATTCCGAGTAAGTCCTCAGCCTGGGGTTCCGCCCGAAGAAGCAGGGGCTGCAGTAGCTGCCGAATCTTCTACTGGTACATGGACAACTGTTTGGACTGATGGACTTACCAGTCTTGATCGTTACAAAGGACGATGCTATCACATCGAGCCTGTTCCTGGGGAAGACAACCAATTTATCTGTTATGTAGCTTATCCATTAGACCTATTTGAAGAGGGTTCCGTTACTAACATGTTTACTTCCATTGTGGGTAACGTATTTGGTTTCAAAGCCCTACGTGCTCTA…
GS01-4	ATGTCACCACAAACAGAAACTAAAGCAGGTGTTGGATTTCAAGCTGGTGTTAAAGATTATAAATTGACTTACTACACCCCAGAGTATGAAACTAAGGATACTGATATCTTGGCAGCATTCCGAGTAAGTCCTCAGCCTGGGGTTCCGCCCGAAGAAGCAGGGGCTGCAGTAGCTGCCGAATCTTCTACTGGTACATGGACAACTGTTTGGACTGATGGACTTACCAGTCTTGATCGTTACAAAGGACGATGCTATCACATCGAGCCTGTTCCTGGGGAAGACAACCAATTTATCTGTTATGTAGCTTATCCATTAGACCTATTTGAAGAGGGTTCCGTTACTAACATGTTTACTTCCATTGTGGGTAACGTATTTGGTTTCAAAGCCCTACGTGCTCTA…
GS01-5	ATGTCACCACAAACAGAAACTAAAGCAGGTGTTGGATTTCAAGCTGGTGTTAAAGATTAT-AATTGACTTACTACACCCCAGAGTATGAAACTAAGGATACTGATATCTTGGCAGCATTCCGAGTAAGTCCTCAGCCTGGGGTTCCGCCCGAAGAAGCAGGGGCTGCAGTAGCTGCCGAATCTTCTACTGGTACATGGACAACTGTTTGGACTGATGGACTTACCAGTCTTGATCGTTACAAAGGACGATGCTATCACATCGAGCCTGTTCCTGGGGAAGACAACCAATTTATCTGTTATGTAGCTTATCCATTAGACCTATTTGAAGAGGGTTCCGTTACTAACATGTTTACTTCCATTGTGGGTAACGTATTTGGTTTCAAAGCCCTACGTGCTCTA…
GS01-6	ATGTCACCACAAACAGAAACTAAAGCAGGTGTTGGATTTCAAGCTGGTGTTAAAGATTATAAATTGACTTACTACACCCCAGAGTATGAAACTAAGGATACTGATATCTTGGCAGCATTCCGAGTAAGTCCTCAGCCTGGGGTTCCGCCCGAAGAAGCAGGGGCTGCAGTAGCTGCCGAATCTTCTACTGGTACATGGACAACTGTTTGGACTGATGGACTTACCAGTCTTGATCGTTACAAAGGACGATGCTATCACATCGAGCCTGTTCCTGGGGAAGACAACCAATTTATCTGTTATGTAGCTTATCCATTAGACCTATTTGAAGAGGGTTCCGTTACTAACATGTTTACTTCCATTGTGGGTAACGTATTTGGTTTCAAAGCCCTACGTGCTCTA…
GS02-1	ATGTCACCACAAACAGAAACTAAAGCAGGTGTTGGATTTCAAGCTGGTGTTAAAGATTATAAATTGACTTACTACACCCCAGAGTATGAAACTAAGGATACTGATATCTTGGCAGCATTCCGAGTAAGTCCTCAGCCTGGGGTTCCGCCCGAAGAAGCAGGGGCTGCAGTAGCTGCCGAATCTTCTACTGGTACATGGACAACTGTTTGGACTGATGGACTTACCAGTCTTGATCGTTACAAAGGACGATGCTATCACATCGAGCCTGTTCCTGGGGAAGACAACCAATTTATCTGTTATGTAGCTTATCCATTAGACCTATTTGAAGAGGGTTCCGTTACTAACATGTTTACTTCCATTGTGGGTAACGTATTTGGTTTCAAAGCCCTACGTGCTCTA…
GS02-2	ATGTCACCACAAACAGAAACTAAAGCAGGTGTTGGATTTCAAGCTGGTGTTAAAGATTATAAATTGACTTACTACACCCCAGAGTATGAAACTAAGGATACTGATATCTTGGCAGCATTCCGAGTAAGTCCTCAGCCTGGGGTTCCGCCCGAAGAAGCAGGGGCTGCAGTAGCTGCCGAATCTTCTACTGGTACATGGACAACTGTTTGGACTGATGGACTTACCAGTCTTGATCGTTACAAAGGACGATGCTATCACATCGAGCCTGTTCCTGGGGAAGACAACCAATTTATCTGTTATGTAGCTTATCCATTAGACCTATTTGAAGAGGGTTCCGTTACTAACATGTTTACTTCCATTGTGGGTAACGTATTTGGTTTCAAAGCCCTACGTGCTCTA…
GS02-3	ATGTCACCACAAACAGAAACTAAAGCAGGTGTTGGATTTCAAGCTGGTGTTAAAGATTAT-AATTGACTTACTACACCCCAGAGTATGAAACTAAGGATACTGATATCTTGGCAGCATTCCGAGTAAGTCCTCAGCCTGGGGTTCCGCCCGAAGAAGCAGGGGCTGCAGTAGCTGCCGAATCTTCTACTGGTACATGGACAACTGTTTGGACTGATGGACTTACCAGTCTTGATCGTTACAAAGGACGATGCTATCACATCGAGCCTGTTCCTGGGGAAGACAACCAATTTATCTGTTATGTAGCTTATCCATTAGACCTATTTGAAGAGGGTTCCGTTACTAACATGTTTACTTCCATTGTGGGTAACGTATTTGGTTTCAAAGCCCTACGTGCTCTA…
GS02-4	ATGTCACCACAAACAGAAACTAAAGCAGGTGTTGGATTTCAAGCTGGTGTTAAAGATTATAAATTGACTTACTACACCCCAGAGTATGAAACTAAGGATACTGATATCTTGGCAGCATTCCGAGTAAGTCCTCAGCCTGGGGTTCCGCCCGAAGAAGCAGGGGCTGCAGTAGCTGCCGAATCTTCTACTGGTACATGGACAACTGTTTGGACTGATGGACTTACCAGTCTTGATCGTTACAAAGGACGATGCTATCACATCGAGCCTGTTCCTGGGGAAGACAACCAATTTATCTGTTATGTAGCTTATCCATTAGACCTATTTGAAGAGGGTTCCGTTACTAACATGTTTACTTCCATTGTGGGTAACGTATTTGGTTTCAAAGCCCTACGTGCTCTA…
GS02-5	ATGTCACCACAAACAGAAACTAAAGCAGGTGTTGGATTTCAAGCTGGTGTTAAAGATTATAAATTGACTTACTACACCCCAGAGTATGAAACTAAGGATACTGATATCTTGGCAGCATTCCGAGTAAGTCCTCAGCCTGGGGTTCCGCCCGAAGAAGCAGGGGCTGCAGTAGCTGCCGAATCTTCTACTGGTACATGGACAACTGTTTGGACTGATGGACTTACCAGTCTTGATCGTTACAAAGGACGATGCTATCACATCGAGCCTGTTCCTGGGGAAGACAACCAATTTATCTGTTATGTAGCTTATCCATTAGACCTATTTGAAGAGGGTTCCGTTACTAACATGTTTACTTCCATTGTGGGTAACGTATTTGGTTTCAAAGCCCTACGTGCTCTA…
GS02-6	ATGTCACCACAAACAGAAACTAAAGCAGGTGTTGGATTTCAAGCTGGTGTTAAAGATTATAAATTGACTTACTACACCCCAGAGTATGAAACTAAGGATACTGATATCTTGGCAGCATTCCGAGTAAGTCCTCAGCCTGGGGTTCCGCCCGAAGAAGCAGGGGCTGCAGTAGCTGCCGAATCTTCTACTGGTACATGGACAACTGTTTGGACTGATGGACTTACCAGTCTTGATCGTTACAAAGGACGATGCTATCACATCGAGCCTGTTCCTGGGGAAGACAACCAATTTATCTGTTATGTAGCTTATCCATTAGACCTATTTGAAGAGGGTTCCGTTACTAACATGTTTACTTCCATTGTGGGTAACGTATTTGGTTTCAAAGCCCTACGTGCTCTA…
GS03-1	ATGTCACCACAAACAGAAACTAAAGCAGGTGTTGGATTTCAAGCTGGTGTTAAAGATTATAAATTGACTTACTACACCCCAGAGTATGAAACTAAGGATACTGATATCTTGGCAGCATTCCGAGTAAGTCCTCAGCCTGGGGTTCCGCCCGAAGAAGCAGGGGCTGCAGTAGCTGCCGAATCTTCTACTGGTACATGGACAACTGTTTGGACTGATGGACTTACTAGTCTTGATCGTTACAAAGGACGATGCTATCACATCGAGCCTGTTCCTGGGGAAGACAACCAATTTATCTGTTATGTAGCTTATCCATTAGACCTATTTGAAGAGGGTTCCGTTACTAACATGTTTACTTCCATTGTGGGTAACGTATTTGGTTTCAAAGCCCTACGTGCTCTA…
GS03-2	ATGTCACCACAAACAGAAACTAAAGCAGGTGTTGGATTTCAAGCTGGTGTTAAAGATTATAAATTGACTTACTACACCCCAGAGTATGAAACTAAGGATACTGATATCTTGGCAGCATTCCGAGTAAGTCCTCAGCCTGGGGTTCCGCCCGAAGAAGCAGGGGCTGCAGTAGCTGCCGAATCTTCTACTGGTACATGGACAACTGTTTGGACTGATGGACTTACTAGTCTTGATCGTTACAAAGGACGATGCTATCACATCGAGCCTGTTCCTGGGGAAGACAACCAATTTATCTGTTATGTAGCTTATCCATTAGACCTATTTGAAGAGGGTTCCGTTACTAACATGTTTACTTCCATTGTGGGTAACGTATTTGGTTTCAAAGCCCTACGTGCTCTA…
GS03-3	ATGTCACCACAAACAGAAACTAAAGCAGGTGTTGGATTTCAAGCTGGTGTTAAAGATTATAAATTGACTTACTACACCCCAGAGTATGAAACTAAGGATACTGATATCTTGGCAGCATTCCGAGTAAGTCCTCAGCCTGGGGTTCCGCCCGAAGAAGCAGGGGCTGCAGTAGCTGCCGAATCTTCTACTGGTACATGGACAACTGTTTGGACTGATGGACTTACTAGTCTTGATCGTTACAAAGGACGATGCTATCACATCGAGCCTGTTCCTGGGGAAGACAACCAATTTATCTGTTATGTAGCTTATCCATTAGACCTATTTGAAGAGGGTTCCGTTACTAACATGTTTACTTCCATTGTGGGTAACGTATTTGGTTTCAAAGCCCTACGTGCTCTA…
GS03-4	ATGTCACCACAAACAGAAACTAAAGCAGGTGTTGGATTTCAAGCTGGTGTTAAAGATTATAAATTGACTTACTACACCCCAGAGTATGAAACTAAGGATACTGATATCTTGGCAGCATTCCGAGTAAGTCCTCAGCCTGGGGTTCCGCCCGAAGAAGCAGGGGCTGCAGTAGCTGCCGAATCTTCTACTGGTACATGGACAACTGTTTGGACTGATGGACTTACTAGTCTTGATCGTTACAAAGGACGATGCTATCACATCGAGCCTGTTCCTGGGGAAGACAACCAATTTATCTGTTATGTAGCTTATCCATTAGACCTATTTGAAGAGGGTTCCGTTACTAACATGTTTACTTCCATTGTGGGTAACGTATTTGGTTTCAAAGCCCTACGTGCTCTA…
GS03-5	ATGTCACCACAAACAGAAACTAAAGCAGGTGTTGGATTTCAAGCTGGTGTTAAAGATTATAAATTGACTTACTACACCCCAGAGTATGAAACTAAGGATACTGATATCTTGGCAGCATTCCGAGTAAGTCCTCAGCCTGGGGTTCCGCCCGAAGAAGCAGGGGCTGCAGTAGCTGCCGAATCTTCTACTGGTACATGGACAACTGTTTGGACTGATGGACTTACTAGTCTTGATCGTTACAAAGGACGATGCTATCACATCGAGCCTGTTCCTGGGGAAGACAACCAATTTATCTGTTATGTAGCTTATCCATTAGACCTATTTGAAGAGGGTTCCGTTACTAACATGTTTACTTCCATTGTGGGTAACGTATTTGGTTTCAAAGCCCTACGTGCTCTA…
GS03-6	ATGTCACCACAAACAGAAACTAAAGCAGGTGTTGGATTTCAAGCTGGTGTTAAAGATTATAAATTGACTTACTACACCCCAGAGTATGAAACTAAGGATACTGATATCTTGGCAGCATTCCGAGTAAGTCCTCAGCCTGGGGTTCCGCCCGAAGAAGCAGGGGCTGCAGTAGCTGCCGAATCTTCTACTGGTACATGGACAACTGTTTGGACTGATGGACTTACTAGTCTTGATCGTTACAAAGGACGATGCTATCACATCGAGCCTGTTCCTGGGGAAGACAACCAATTTATCTGTTATGTAGCTTATCCATTAGACCTATTTGAAGAGGGTTCCGTTACTAACATGTTTACTTCCATTGTGGGTAACGTATTTGGTTTCAAAGCCCTACGTGCTCTA…
HB01-1	ATGTCACCACAAACAGAAACTAAAGCAGGTGTTGGATTTCAAGCTGGTGTTAAAGATTATAAATTGACTTACTACACCCCAGAGTATGAAACTAAGGATACTGATATCTTGGCAGCATTCCGAGTAAGTCCTCAGCCTGGGGTTCCGCCCGAAGAAGCAGGGGCTGCAGTAGCTGCCGAATCTTCTACTGGTACATGGACAACTGTTTGGACTGATGGACTTACCAGTCTTGATCGTTACAAAGGACGATGCTATCACATCGAGCCTGTTCCTGGGGAAGACAACCAATTTATCTGTTATGTAGCTTATCCATTAGACCTATTTGAAGAGGGTTCCGTTACTAACATGTTTACTTCCATTGTGGGTAACGTATTTGGTTTCAAAGCCCTACGTGCTCTA…
HB01-2	ATGTCACCACAAACAGAAACTAAAGCAGGTGTTGGATTTCAAGCTGGTGTTAAAGATTATAAATTGACTTACTACACCCCAGAGTATGAAACTAAGGATACTGATATCTTGGCAGCATTCCGAGTAAGTCCTCAGCCTGGGGTTCCGCCCGAAGAAGCAGGGGCTGCAGTAGCTGCCGAATCTTCTACTGGTACATGGACAACTGTTTGGACTGATGGACTTACCAGTCTTGATCGTTACAAAGGACGATGCTATCACATCGAGCCTGTTCCTGGGGAAGACAACCAATTTATCTGTTATGTAGCTTATCCATTAGACCTATTTGAAGAGGGTTCCGTTACTAACATGTTTACTTCCATTGTGGGTAACGTATTTGGTTTCAAAGCCCTACGTGCTCTA…
HB01-3	ATGTCACCACAAACAGAAACTAAAGCAGGTGTTGGATTTCAAGCTGGTGTTAAAGATTATAAATTGACTTACTACACCCCAGAGTATGAAACTAAGGATACTGATATCTTGGCAGCATTCCGAGTAAGTCCTCAGCCTGGGGTTCCGCCCGAAGAAGCAGGGGCTGCAGTAGCTGCCGAATCTTCTACTGGTACATGGACAACTGTTTGGACTGATGGACTTACCAGTCTTGATCGTTACAAAGGACGATGCTATCACATCGAGCCTGTTCCTGGGGAAGACAACCAATTTATCTGTTATGTAGCTTATCCATTAGACCTATTTGAAGAGGGTTCCGTTACTAACATGTTTACTTCCATTGTGGGTAACGTATTTGGTTTCAAAGCCCTACGTGCTCTA…
HB01-4	ATGTCACCACAAACAGAAACTAAAGCAGGTGTTGGATTTCAAGCTGGTGTTAAAGATTATAAATTGACTTACTACACCCCAGAGTATGAAACTAAGGATACTGATATCTTGGCAGCATTCCGAGTAAGTCCTCAGCCTGGGGTTCCGCCCGAAGAAGCAGGGGCTGCAGTAGCTGCCGAATCTTCTACTGGTACATGGACAACTGTTTGGACTGATGGACTTACCAGTCTTGATCGTTACAAAGGACGATGCTATCACATCGAGCCTGTTCCTGGGGAAGACAACCAATTTATCTGTTATGTAGCTTATCCATTAGACCTATTTGAAGAGGGTTCCGTTACTAACATGTTTACTTCCATTGTGGGTAACGTATTTGGTTTCAAAGCCCTACGTGCTCTA…
HB01-5	ATGTCACCACAAACAGAAACTAAAGCAGGTGTTGGATTTCAAGCTGGTGTTAAAGATTATAAATTGACTTACTACACCCCAGAGTATGAAACTAAGGATACTGATATCTTGGCAGCATTCCGAGTAAGTCCTCAGCCTGGGGTTCCGCCCGAAGAAGCAGGGGCTGCAGTAGCTGCCGAATCTTCTACTGGTACATGGACAACTGTTTGGACTGATGGACTTACCAGTCTTGATCGTTACAAAGGACGATGCTATCACATCGAGCCTGTTCCTGGGGAAGACAACCAATTTATCTGTTATGTAGCTTATCCATTAGACCTATTTGAAGAGGGTTCCGTTACTAACATGTTTACTTCCATTGTGGGTAACGTATTTGGTTTCAAAGCCCTACGTGCTCTA…
HB01-6	ATGTCACCACAAACAGAAACTAAAGCAGGTGTTGGATTTCAAGCTGGTGTTAAAGATTATAAATTGACTTACTACACCCCAGAGTATGAAACTAAGGATACTGATATCTTGGCAGCATTCCGAGTAAGTCCTCAGCCTGGGGTTCCGCCCGAAGAAGCAGGGGCTGCAGTAGCTGCCGAATCTTCTACTGGTACATGGACAACTGTTTGGACTGATGGACTTACCAGTCTTGATCGTTACAAAGGACGATGCTATCACATCGAGCCTGTTCCTGGGGAAGACAACCAATTTATCTGTTATGTAGCTTATCCATTAGACCTATTTGAAGAGGGTTCCGTTACTAACATGTTTACTTCCATTGTGGGTAACGTATTTGGTTTCAAAGCCCTACGTGCTCTA…
HB02-1	ATGTCACCACAAACAGAAACTAAAGCAGGTGTTGGATTTCAAGCTGGTGTTAAAGATTATAAATTGACTTACTACACCCCAGAGTATGAAACTAAGGATACTGATATCTTGGCAGCATTCCGAGTAAGTCCTCAGCCTGGGGTTCCGCCCGAAGAAGCAGGGGCTGCAGTAGCTGCCGAATCTTCTACTGGTACATGGACAACTGTTTGGACTGATGGACTTACCAGTCTTGATCGTTACAAAGGACGATGCTATCACATCGAGCCTGTTCCTGGGGAAGACAACCAATTTATCTGTTATGTAGCTTATCCATTAGACCTATTTGAAGAGGGTTCCGTTACTAACATGTTTACTTCCATTGTGGGTAACGTATTTGGTTTCAAAGCCCTACGTGCTCTA…
HB02-2	ATGTCACCACAAACAGAAACTAAAGCAGGTGTTGGATTTCAAGCTGGTGTTAAAGATTATAAATTGACTTACTACACCCCAGAGTATGAAACTAAGGATACTGATATCTTGGCAGCATTCCGAGTAAGTCCTCAGCCTGGGGTTCCGCCCGAAGAAGCAGGGGCTGCAGTAGCTGCCGAATCTTCTACTGGTACATGGACAACTGTTTGGACTGATGGACTTACCAGTCTTGATCGTTACAAAGGACGATGCTATCACATCGAGCCTGTTCCTGGGGAAGACAACCAATTTATCTGTTATGTAGCTTATCCATTAGACCTATTTGAAGAGGGTTCCGTTACTAACATGTTTACTTCCATTGTGGGTAACGTATTTGGTTTCAAAGCCCTACGTGCTCTA…
HB02-3	ATGTCACCACAAACAGAAACTAAAGCAGGTGTTGGATTTCAAGCTGGTGTTAAAGATTATAAATTGACTTACTACACCCCAGAGTATGAAACTAAGGATACTGATATCTTGGCAGCATTCCGAGTAAGTCCTCAGCCTGGGGTTCCGCCCGAAGAAGCAGGGGCTGCAGTAGCTGCCGAATCTTCTACTGGTACATGGACAACTGTTTGGACTGATGGACTTACCAGTCTTGATCGTTACAAAGGACGATGCTATCACATCGAGCCTGTTCCTGGGGAAGACAACCAATTTATCTGTTATGTAGCTTATCCATTAGACCTATTTGAAGAGGGTTCCGTTACTAACATGTTTACTTCCATTGTGGGTAACGTATTTGGTTTCAAAGCCCTACGTGCTCTA…
HB02-4	ATGTCACCACAAACAGAAACTAAAGCAGGTGTTGGATTTCAAGCTGGTGTTAAAGATTATAAATTGACTTACTACACCCCAGAGTATGAAACTAAGGATACTGATATCTTGGCAGCATTCCGAGTAAGTCCTCAGCCTGGGGTTCCGCCCGAAGAAGCAGGGGCTGCAGTAGCTGCCGAATCTTCTACTGGTACATGGACAACTGTTTGGACTGATGGACTTACCAGTCTTGATCGTTACAAAGGACGATGCTATCACATCGAGCCTGTTCCTGGGGAAGACAACCAATTTATCTGTTATGTAGCTTATCCATTAGACCTATTTGAAGAGGGTTCCGTTACTAACATGTTTACTTCCATTGTGGGTAACGTATTTGGTTTCAAAGCCCTACGTGCTCTA…
HB02-5	ATGTCACCACAAACAGAAACTAAAGCAGGTGTTGGATTTCAAGCTGGTGTTAAAGATTATAAATTGACTTACTACACCCCAGAGTATGAAACTAAGGATACTGATATCTTGGCAGCATTCCGAGTAAGTCCTCAGCCTGGGGTTCCGCCCGAAGAAGCAGGGGCTGCAGTAGCTGCCGAATCTTCTACTGGTACATGGACAACTGTTTGGACTGATGGACTTACCAGTCTTGATCGTTACAAAGGACGATGCTATCACATCGAGCCTGTTCCTGGGGAAGACAACCAATTTATCTGTTATGTAGCTTATCCATTAGACCTATTTGAAGAGGGTTCCGTTACTAACATGTTTACTTCCATTGTGGGTAACGTATTTGGTTTCAAAGCCCTACGTGCTCTA…
HB02-6	ATGTCACCACAAACAGAAACTAAAGCAGGTGTTGGATTTCAAGCTGGTGTTAAAGATTATAAATTGACTTACTACACCCCAGAGTATGAAACTAAGGATACTGATATCTTGGCAGCATTCCGAGTAAGTCCTCAGCCTGGGGTTCCGCCCGAAGAAGCAGGGGCTGCAGTAGCTGCCGAATCTTCTACTGGTACATGGACAACTGTTTGGACTGATGGACTTACCAGTCTTGATCGTTACAAAGGACGATGCTATCACATCGAGCCTGTTCCTGGGGAAGACAACCAATTTATCTGTTATGTAGCTTATCCATTAGACCTATTTGAAGAGGGTTCCGTTACTAACATGTTTACTTCCATTGTGGGTAACGTATTTGGTTTCAAAGCCCTACGTGCTCTA…
HB03-1	ATGTCACCACAAACAGAAACTAAAGCAGGTGTTGGATTTCAAGCTGGTGTTAAAGATTATAAATTGACTTACTACACCCCAGAGTATGAAACTAAGGATACTGATATCTTGGCAGCATTCCGAGTAAGTCCTCAGCCTGGGGTTCCGCCCGAAGAAGCAGGGGCTGCAGTAGCTGCCGAATCTTCTACTGGTACATGGACAACTGTTTGGACTGATGGACTTACCAGTCTTGATCGTTACAAAGGACGATGCTATCACATCGAGCCTGTTCCTGGGGAAGACAACCAATTTATCTGTTATGTAGCTTATCCATTAGACCTATTTGAAGAGGGTTCCGTTACTAACATGTTTACTTCCATTGTGGGTAACGTATTTGGTTTCAAAGCCCTACGTGCTCTA…
HB03-2	ATGTCACCACAAACAGAAACTAAAGCAGGTGTTGGATTTCAAGCTGGTGTTAAAGATTATAAATTGACTTACTACACCCCAGAGTATGAAACTAAGGATACTGATATCTTGGCAGCATTCCGAGTAAGTCCTCAGCCTGGGGTTCCGCCCGAAGAAGCAGGGGCTGCAGTAGCTGCCGAATCTTCTACTGGTACATGGACAACTGTTTGGACTGATGGACTTACCAGTCTTGATCGTTACAAAGGACGATGCTATCACATCGAGCCTGTTCCTGGGGAAGACAACCAATTTATCTGTTATGTAGCTTATCCATTAGACCTATTTGAAGAGGGTTCCGTTACTAACATGTTTACTTCCATTGTGGGTAACGTATTTGGTTTCAAAGCCCTACGTGCTCTA…
HB03-3	ATGTCACCACAAACAGAAACTAAAGCAGGTGTTGGATTTCAAGCTGGTGTTAAAGATTATAAATTGACTTACTACACCCCAGAGTATGAAACTAAGGATACTGATATCTTGGCAGCATTCCGAGTAAGTCCTCAGCCTGGGGTTCCGCCCGAAGAAGCAGGGGCTGCAGTAGCTGCCGAATCTTCTACTGGTACATGGACAACTGTTTGGACTGATGGACTTACCAGTCTTGATCGTTACAAAGGACGATGCTATCACATCGAGCCTGTTCCTGGGGAAGACAACCAATTTATCTGTTATGTAGCTTATCCATTAGACCTATTTGAAGAGGGTTCCGTTACTAACATGTTTACTTCCATTGTGGGTAACGTATTTGGTTTCAAAGCCCTACGTGCTCTA…
HB03-4	ATGTCACCACAAACAGAAACTAAAGCAGGTGTTGGATTTCAAGCTGGTGTTAAAGATTATAAATTGACTTACTACACCCCAGAGTATGAAACTAAGGATACTGATATCTTGGCAGCATTCCGAGTAAGTCCTCAGCCTGGGGTTCCGCCCGAAGAAGCAGGGGCTGCAGTAGCTGCCGAATCTTCTACTGGTACATGGACAACTGTTTGGACTGATGGACTTACCAGTCTTGATCGTTACAAAGGACGATGCTATCACATCGAGCCTGTTCCTGGGGAAGACAACCAATTTATCTGTTATGTAGCTTATCCATTAGACCTATTTGAAGAGGGTTCCGTTACTAACATGTTTACTTCCATTGTGGGTAACGTATTTGGTTTCAAAGCCCTACGTGCTCTA…
HB03-5	ATGTCACCACAAACAGAAACTAAAGCAGGTGTTGGATTTCAAGCTGGTGTTAAAGATTATAAATTGACTTACTACACCCCAGAGTATGAAACTAAGGATACTGATATCTTGGCAGCATTCCGAGTAAGTCCTCAGCCTGGGGTTCCGCCCGAAGAAGCAGGGGCTGCAGTAGCTGCCGAATCTTCTACTGGTACATGGACAACTGTTTGGACTGATGGACTTACCAGTCTTGATCGTTACAAAGGACGATGCTATCACATCGAGCCTGTTCCTGGGGAAGACAACCAATTTATCTGTTATGTAGCTTATCCATTAGACCTATTTGAAGAGGGTTCCGTTACTAACATGTTTACTTCCATTGTGGGTAACGTATTTGGTTTCAAAGCCCTACGTGCTCTA…
HB03-6	ATGTCACCACAAACAGAAACTAAAGCAGGTGTTGGATTTCAAGCTGGTGTTAAAGATTAT-AATTGACTTACTACACCCCAGAGTATGAAACTAAGGATACTGATATCTTGGCAGCATTCCGAGTAAGTCCTCAGCCTGGGGTTCCGCCCGAAGAAGCAGGGGCTGCAGTAGCTGCCGAATCTTCTACTGGTACATGGACAACTGTTTGGACTGATGGACTTACCAGTCTTGATCGTTACAAAGGACGATGCTATCACATCGAGCCTGTTCCTGGGGAAGACAACCAATTTATCTGTTATGTAGCTTATCCATTAGACCTATTTGAAGAGGGTTCCGTTACTAACATGTTTACTTCCATTGTGGGTAACGTATTTGGTTTCAAAGCCCTACGTGCTCTA…
NM01-1	ATGTCACCACAAACAGAAACTAAAGCAGGTGTTGGATTTCAAGCTGGTGTTAAAGATTATAAATTGACTTACTACACCCCAGAGTATGAAACTAAGGATACTGATATCTTGGCAGCATTCCGAGTAAGTCCTCAGCCTGGGGTTCCGCCCGAAGAAGCAGGGGCTGCAGTAGCTGCCGAATCTTCTACTGGTACATGGACAACTGTTTGGACTGATGGACTTACCAGTCTTGATCGTTACAAAGGACGATGCTATCACATCGAGCCTGTTCCTGGGGAAGACAACCAATTTATCTGTTATGTAGCTTATCCATTAGACCTATTTGAAGAGGGTTCCGTTACTAACATGTTTACTTCCATTGTGGGTAACGTATTTGGTTTCAAAGCCCTACGTGCTCTA…
NM01-2	ATGTCACCACAAACAGAAACTAAAGCAGGTGTTGGATTTCAAGCTGGTGTTAAAGATTATAAATTGACTTACTACACCCCAGAGTATGAAACTAAGGATACTGATATCTTGGCAGCATTCCGAGTAAGTCCTCAGCCTGGGGTTCCGCCCGAAGAAGCAGGGGCTGCAGTAGCTGCCGAATCTTCTACTGGTACATGGACAACTGTTTGGACTGATGGACTTACCAGTCTTGATCGTTACAAAGGACGATGCTATCACATCGAGCCTGTTCCTGGGGAAGACAACCAATTTATCTGTTATGTAGCTTATCCATTAGACCTATTTGAAGAGGGTTCCGTTACTAACATGTTTACTTCCATTGTGGGTAACGTATTTGGTTTCAAAGCCCTACGTGCTCTA…
NM01-3	ATGTCACCACAAACAGAAACTAAAGCAGGTGTTGGATTTCAAGCTGGTGTTAAAGATTATAAATTGACTTACTACACCCCAGAGTATGAAACTAAGGATACTGATATCTTGGCAGCATTCCGAGTAAGTCCTCAGCCTGGGGTTCCGCCCGAAGAAGCAGGGGCTGCAGTAGCTGCCGAATCTTCTACTGGTACATGGACAACTGTTTGGACTGATGGACTTACCAGTCTTGATCGTTACAAAGGACGATGCTATCACATCGAGCCTGTTCCTGGGGAAGACAACCAATTTATCTGTTATGTAGCTTATCCATTAGACCTATTTGAAGAGGGTTCCGTTACTAACATGTTTACTTCCATTGTGGGTAACGTATTTGGTTTCAAAGCCCTACGTGCTCTA…
NM01-4	ATGTCACCACAAACAGAAACTAAAGCAGGTGTTGGATTTCAAGCTGGTGTTAAAGATTATAAATTGACTTACTACACCCCAGAGTATGAAACTAAGGATACTGATATCTTGGCAGCATTCCGAGTAAGTCCTCAGCCTGGGGTTCCGCCCGAAGAAGCAGGGGCTGCAGTAGCTGCCGAATCTTCTACTGGTACATGGACAACTGTTTGGACTGATGGACTTACCAGTCTTGATCGTTACAAAGGACGATGCTATCACATCGAGCCTGTTCCTGGGGAAGACAACCAATTTATCTGTTATGTAGCTTATCCATTAGACCTATTTGAAGAGGGTTCCGTTACTAACATGTTTACTTCCATTGTGGGTAACGTATTTGGTTTCAAAGCCCTACGTGCTCTA…
NM01-5	ATGTCACCACAAACAGAAACTAAAGCAGGTGTTGGATTTCAAGCTGGTGTTAAAGATTATAAATTGACTTACTACACCCCAGAGTATGAAACTAAGGATACTGATATCTTGGCAGCATTCCGAGTAAGTCCTCAGCCTGGGGTTCCGCCCGAAGAAGCAGGGGCTGCAGTAGCTGCCGAATCTTCTACTGGTACATGGACAACTGTTTGGACTGATGGACTTACCAGTCTTGATCGTTACAAAGGACGATGCTATCACATCGAGCCTGTTCCTGGGGAAGACAACCAATTTATCTGTTATGTAGCTTATCCATTAGACCTATTTGAAGAGGGTTCCGTTACTAACATGTTTACTTCCATTGTGGGTAACGTATTTGGTTTCAAAGCCCTACGTGCTCTA…
NM01-6	ATGTCACCACAAACAGAAACTAAAGCAGGTGTTGGATTTCAAGCTGGTGTTAAAGATTATAAATTGACTTACTACACCCCAGAGTATGAAACTAAGGATACTGATATCTTGGCAGCATTCCGAGTAAGTCCTCAGCCTGGGGTTCCGCCCGAAGAAGCAGGGGCTGCAGTAGCTGCCGAATCTTCTACTGGTACATGGACAACTGTTTGGACTGATGGACTTACCAGTCTTGATCGTTACAAAGGACGATGCTATCACATCGAGCCTGTTCCTGGGGAAGACAACCAATTTATCTGTTATGTAGCTTATCCATTAGACCTATTTGAAGAGGGTTCCGTTACTAACATGTTTACTTCCATTGTGGGTAACGTATTTGGTTTCAAAGCCCTACGTGCTCTA…
NM02-1	ATGTCACCACAAACAGAAACTAAAGCAGGTGTTGGATTTCAAGCTGGTGTTAAAGATTAT-AATTGACTTACTACACCCCAGAGTATGAAACTAAGGATACTGATATCTTGGCAGCATTCCGAGTAAGTCCTCAGCCTGGGGTTCCGCCCGAAGAAGCAGGGGCTGCAGTAGCTGCCGAATCTTCTACTGGTACATGGACAACTGTTTGGACTGATGGACTTACCAGTCTTGATCGTTACAAAGGACGATGCTATCACATCGAGCCTGTTCCTGGGGAAGACAACCAATTTATCTGTTATGTAGCTTATCCATTAGACCTATTTGAAGAGGGTTCCGTTACTAACATGTTTACTTCCATTGTGGGTAACGTATTTGGTTTCAAAGCCCTACGTGCTCTA…
NM02-2	ATGTCACCACAAACAGAAACTAAAGCAGGTGTTGGATTTCAAGCTGGTGTTAAAGATTATAAATTGACTTACTACACCCCAGAGTATGAAACTAAGGATACTGATATCTTGGCAGCATTCCGAGTAAGTCCTCAGCCTGGGGTTCCGCCCGAAGAAGCAGGGGCTGCAGTAGCTGCCGAATCTTCTACTGGTACATGGACAACTGTTTGGACTGATGGACTTACCAGTCTTGATCGTTACAAAGGACGATGCTATCACATCGAGCCTGTTCCTGGGGAAGACAACCAATTTATCTGTTATGTAGCTTATCCATTAGACCTATTTGAAGAGGGTTCCGTTACTAACATGTTTACTTCCATTGTGGGTAACGTATTTGGTTTCAAAGCCCTACGTGCTCTA…
NM02-3	ATGTCACCACAAACAGAAACTAAAGCAGGTGTTGGATTTCAAGCTGGTGTTAAAGATTATAAATTGACTTACTACACCCCAGAGTATGAAACTAAGGATACTGATATCTTGGCAGCATTCCGAGTAAGTCCTCAGCCTGGGGTTCCGCCCGAAGAAGCAGGGGCTGCAGTAGCTGCCGAATCTTCTACTGGTACATGGACAACTGTTTGGACTGATGGACTTACCAGTCTTGATCGTTACAAAGGACGATGCTATCACATCGAGCCTGTTCCTGGGGAAGACAACCAATTTATCTGTTATGTAGCTTATCCATTAGACCTATTTGAAGAGGGTTCCGTTACTAACATGTTTACTTCCATTGTGGGTAACGTATTTGGTTTCAAAGCCCTACGTGCTCTA…
NM02-4	ATGTCACCACAAACAGAAACTAAAGCAGGTGTTGGATTTCAAGCTGGTGTTAAAGATTATAAATTGACTTACTACACCCCAGAGTATGAAACTAAGGATACTGATATCTTGGCAGCATTCCGAGTAAGTCCTCAGCCTGGGGTTCCGCCCGAAGAAGCAGGGGCTGCAGTAGCTGCCGAATCTTCTACTGGTACATGGACAACTGTTTGGACTGATGGACTTACCAGTCTTGATCGTTACAAAGGACGATGCTATCACATCGAGCCTGTTCCTGGGGAAGACAACCAATTTATCTGTTATGTAGCTTATCCATTAGACCTATTTGAAGAGGGTTCCGTTACTAACATGTTTACTTCCATTGTGGGTAACGTATTTGGTTTCAAAGCCCTACGTGCTCTA…
NM02-5	ATGTCACCACAAACAGAAACTAAAGCAGGTGTTGGATTTCAAGCTGGTGTTAAAGATTATAAATTGACTTACTACACCCCAGAGTATGAAACTAAGGATACTGATATCTTGGCAGCATTCCGAGTAAGTCCTCAGCCTGGGGTTCCGCCCGAAGAAGCAGGGGCTGCAGTAGCTGCCGAATCTTCTACTGGTACATGGACAACTGTTTGGACTGATGGACTTACCAGTCTTGATCGTTACAAAGGACGATGCTATCACATCGAGCCTGTTCCTGGGGAAGACAACCAATTTATCTGTTATGTAGCTTATCCATTAGACCTATTTGAAGAGGGTTCCGTTACTAACATGTTTACTTCCATTGTGGGTAACGTATTTGGTTTCAAAGCCCTACGTGCTCTA…
NM02-6	ATGTCACCACAAACAGAAACTAAAGCAGGTGTTGGATTTCAAGCTGGTGTTAAAGATTATAAATTGACTTACTACACCCCAGAGTATGAAACTAAGGATACTGATATCTTGGCAGCATTCCGAGTAAGTCCTCAGCCTGGGGTTCCGCCCGAAGAAGCAGGGGCTGCAGTAGCTGCCGAATCTTCTACTGGTACATGGACAACTGTTTGGACTGATGGACTTACCAGTCTTGATCGTTACAAAGGACGATGCTATCACATCGAGCCTGTTCCTGGGGAAGACAACCAATTTATCTGTTATGTAGCTTATCCATTAGACCTATTTGAAGAGGGTTCCGTTACTAACATGTTTACTTCCATTGTGGGTAACGTATTTGGTTTCAAAGCCCTACGTGCTCTA…
NM03-1	ATGTCACCACAAACAGAAACTAAAGCAGGTGTTGGATTTCAAGCTGGTGTTAAAGATTATAAATTGACTTACTACACCCCAGAGTATGAAACTAAGGATACTGATATCTTGGCAGCATTCCGAGTAAGTCCTCAGCCTGGGGTTCCGCCCGAAGAAGCAGGGGCTGCAGTAGCTGCCGAATCTTCTACTGGTACATGGACAACTGTTTGGACTGATGGACTTACTAGTCTTGATCGTTACAAAGGACGATGCTATCACATCGAGCCTGTTCCTGGGGAAGACAACCAATTTATCTGTTATGTAGCTTATCCATTAGACCTATTTGAAGAGGGTTCCGTTACTAACATGTTTACTTCCATTGTGGGTAACGTATTTGGTTTCAAAGCCCTACGTGCTCTA…
NM03-2	ATGTCACCACAAACAGAAACTAAAGCAGGTGTTGGATTTCAAGCTGGTGTTAAAGATTATAAATTGACTTACTACACCCCAGAGTATGAAACTAAGGATACTGATATCTTGGCAGCATTCCGAGTAAGTCCTCAGCCTGGGGTTCCGCCCGAAGAAGCAGGGGCTGCAGTAGCTGCCGAATCTTCTACTGGTACATGGACAACTGTTTGGACTGATGGACTTACTAGTCTTGATCGTTACAAAGGACGATGCTATCACATCGAGCCTGTTCCTGGGGAAGACAACCAATTTATCTGTTATGTAGCTTATCCATTAGACCTATTTGAAGAGGGTTCCGTTACTAACATGTTTACTTCCATTGTGGGTAACGTATTTGGTTTCAAAGCCCTACGTGCTCTA…
NM03-3	ATGTCACCACAAACAGAAACTAAAGCAGGTGTTGGATTTCAAGCTGGTGTTAAAGATTATAAATTGACTTACTACACCCCAGAGTATGAAACTAAGGATACTGATATCTTGGCAGCATTCCGAGTAAGTCCTCAGCCTGGGGTTCCGCCCGAAGAAGCAGGGGCTGCAGTAGCTGCCGAATCTTCTACTGGTACATGGACAACTGTTTGGACTGATGGACTTACCAGTCTTGATCGTTACAAAGGACGATGCTATCACATCGAGCCTGTTCCTGGGGAAGACAACCAATTTATCTGTTATGTAGCTTATCCATTAGACCTATTTGAAGAGGGTTCCGTTACTAACATGTTTACTTCCATTGTGGGTAACGTATTTGGTTTCAAAGCCCTACGTGCTCTA…
NM03-4	ATGTCACCACAAACAGAAACTAAAGCAGGTGTTGGATTTCAAGCTGGTGTTAAAGATTATAAATTGACTTACTACACCCCAGAGTATGAAACTAAGGATACTGATATCTTGGCAGCATTCCGAGTAAGTCCTCAGCCTGGGGTTCCGCCCGAAGAAGCAGGGGCTGCAGTAGCTGCCGAATCTTCTACTGGTACATGGACAACTGTTTGGACTGATGGACTTACCAGTCTTGATCGTTACAAAGGACGATGCTATCACATCGAGCCTGTTCCTGGGGAAGACAACCAATTTATCTGTTATGTAGCTTATCCATTAGACCTATTTGAAGAGGGTTCCGTTACTAACATGTTTACTTCCATTGTGGGTAACGTATTTGGTTTCAAAGCCCTACGTGCTCTA…
NM03-5	ATGTCACCACAAACAGAAACTAAAGCAGGTGTTGGATTTCAAGCTGGTGTTAAAGATTATAAATTGACTTACTACACCCCAGAGTATGAAACTAAGGATACTGATATCTTGGCAGCATTCCGAGTAAGTCCTCAGCCTGGGGTTCCGCCCGAAGAAGCAGGGGCTGCAGTAGCTGCCGAATCTTCTACTGGTACATGGACAACTGTTTGGACTGATGGACTTACCAGTCTTGATCGTTACAAAGGACGATGCTATCACATCGAGCCTGTTCCTGGGGAAGACAACCAATTTATCTGTTATGTAGCTTATCCATTAGACCTATTTGAAGAGGGTTCCGTTACTAACATGTTTACTTCCATTGTGGGTAACGTATTTGGTTTCAAAGCCCTACGTGCTCTA…
NM03-6	ATGTCACCACAAACAGAAACTAAAGCAGGTGTTGGATTTCAAGCTGGTGTTAAAGATTATAAATTGACTTACTACACCCCAGAGTATGAAACTAAGGATACTGATATCTTGGCAGCATTCCGAGTAAGTCCTCAGCCTGGGGTTCCGCCCGAAGAAGCAGGGGCTGCAGTAGCTGCCGAATCTTCTACTGGTACATGGACAACTGTTTGGACTGATGGACTTACTAGTCTTGATCGTTACAAAGGACGATGCTATCACATCGAGCCTGTTCCTGGGGAAGACAACCAATTTATCTGTTATGTAGCTTATCCATTAGACCTATTTGAAGAGGGTTCCGTTACTAACATGTTTACTTCCATTGTGGGTAACGTATTTGGTTTCAAAGCCCTACGTGCTCTA…
QH01-1	ATGTCACCACAAACAGAAACTAAAGCAGGTGTTGGATTTCAAGCTGGTGTTAAAGATTATAAATTGACTTACTACACCCCAGAGTATGAAACTAAGGATACTGATATCTTGGCAGCATTCCGAGTAAGTCCTCAGCCTGGGGTTCCGCCCGAAGAAGCAGGGGCTGCAGTAGCTGCCGAATCTTCTACTGGTACATGGACAACTGTTTGGACTGATGGACTTACCAGTCTTGATCGTTACAAAGGACGATGCTATCACATCGAGCCTGTTCCTGGGGAAGACAACCAATTTATCTGTTATGTAGCTTATCCATTAGACCTATTTGAAGAGGGTTCCGTTACTAACATGTTTACTTCCATTGTGGGTAACGTATTTGGTTTCAAAGCCCTACGTGCTCTA…
QH01-2	ATGTCACCACAAACAGAAACTAAAGCAGGTGTTGGATTTCAAGCTGGTGTTAAAGATTATAAATTGACTTACTACACCCCAGAGTATGAAACTAAGGATACTGATATCTTGGCAGCATTCCGAGTAAGTCCTCAGCCTGGGGTTCCGCCCGAAGAAGCAGGGGCTGCAGTAGCTGCCGAATCTTCTACTGGTACATGGACAACTGTTTGGACTGATGGACTTACCAGTCTTGATCGTTACAAAGGACGATGCTATCACATCGAGCCTGTTCCTGGGGAAGACAACCAATTTATCTGTTATGTAGCTTATCCATTAGACCTATTTGAAGAGGGTTCCGTTACTAACATGTTTACTTCCATTGTGGGTAACGTATTTGGTTTCAAAGCCCTACGTGCTCTA…
QH01-3	ATGTCACCACAAACAGAAACTAAAGCAGGTGTTGGATTTCAAGCTGGTGTTAAAGATTATAAATTGACTTACTACACCCCAGAGTATGAAACTAAGGATACTGATATCTTGGCAGCATTCCGAGTAAGTCCTCAGCCTGGGGTTCCGCCCGAAGAAGCAGGGGCTGCAGTAGCTGCCGAATCTTCTACTGGTACATGGACAACTGTTTGGACTGATGGACTTACCAGTCTTGATCGTTACAAAGGACGATGCTATCACATCGAGCCTGTTCCTGGGGAAGACAACCAATTTATCTGTTATGTAGCTTATCCATTAGACCTATTTGAAGAGGGTTCCGTTACTAACATGTTTACTTCCATTGTGGGTAACGTATTTGGTTTCAAAGCCCTACGTGCTCTA…
QH01-4	ATGTCACCACAAACAGAAACTAAAGCAGGTGTTGGATTTCAAGCTGGTGTTAAAGATTATAAATTGACTTACTACACCCCAGAGTATGAAACTAAGGATACTGATATCTTGGCAGCATTCCGAGTAAGTCCTCAGCCTGGGGTTCCGCCCGAAGAAGCAGGGGCTGCAGTAGCTGCCGAATCTTCTACTGGTACATGGACAACTGTTTGGACTGATGGACTTACCAGTCTTGATCGTTACAAAGGACGATGCTATCACATCGAGCCTGTTCCTGGGGAAGACAACCAATTTATCTGTTATGTAGCTTATCCATTAGACCTATTTGAAGAGGGTTCCGTTACTAACATGTTTACTTCCATTGTGGGTAACGTATTTGGTTTCAAAGCCCTACGTGCTCTA…
QH01-5	ATGTCACCACAAACAGAAACTAAAGCAGGTGTTGGATTTCAAGCTGGTGTTAAAGATTAT-AATTGACTTACTACACCCCAGAGTATGAAACTAAGGATACTGATATCTTGGCAGCATTCCGAGTAAGTCCTCAGCCTGGGGTTCCGCCCGAAGAAGCAGGGGCTGCAGTAGCTGCCGAATCTTCTACTGGTACATGGACAACTGTTTGGACTGATGGACTTACCAGTCTTGATCGTTACAAAGGACGATGCTATCACATCGAGCCTGTTCCTGGGGAAGACAACCAATTTATCTGTTATGTAGCTTATCCATTAGACCTATTTGAAGAGGGTTCCGTTACTAACATGTTTACTTCCATTGTGGGTAACGTATTTGGTTTCAAAGCCCTACGTGCTCTA…
QH01-6	ATGTCACCACAAACAGAAACTAAAGCAGGTGTTGGATTTCAAGCTGGTGTTAAAGATTATAAATTGACTTACTACACCCCAGAGTATGAAACTAAGGATACTGATATCTTGGCAGCATTCCGAGTAAGTCCTCAGCCTGGGGTTCCGCCCGAAGAAGCAGGGGCTGCAGTAGCTGCCGAATCTTCTACTGGTACATGGACAACTGTTTGGACTGATGGACTTACCAGTCTTGATCGTTACAAAGGACGATGCTATCACATCGAGCCTGTTCCTGGGGAAGACAACCAATTTATCTGTTATGTAGCTTATCCATTAGACCTATTTGAAGAGGGTTCCGTTACTAACATGTTTACTTCCATTGTGGGTAACGTATTTGGTTTCAAAGCCCTACGTGCTCTA…
QH02-1	ATGTCACCACAAACAGAAACTAAAGCAGGTGTTGGATTTCAAGCTGGTGTTAAAGATTATAAATTGACTTACTACACCCCAGAGTATGAAACTAAGGATACTGATATCTTGGCAGCATTCCGAGTAAGTCCTCAGCCTGGGGTTCCGCCCGAAGAAGCAGGGGCTGCAGTAGCTGCCGAATCTTCTACTGGTACATGGACAACTGTTTGGACTGATGGACTTACCAGTCTTGATCGTTACAAAGGACGATGCTATCACATCGAGCCTGTTCCTGGGGAAGACAACCAATTTATCTGTTATGTAGCTTATCCATTAGACCTATTTGAAGAGGGTTCCGTTACTAACATGTTTACTTCCATTGTGGGTAACGTATTTGGTTTCAAAGCCCTACGTGCTCTA…
QH02-2	ATGTCACCACAAACAGAAACTAAAGCAGGTGTTGGATTTCAAGCTGGTGTTAAAGATTATAAATTGACTTACTACACCCCAGAGTATGAAACTAAGGATACTGATATCTTGGCAGCATTCCGAGTAAGTCCTCAGCCTGGGGTTCCGCCCGAAGAAGCAGGGGCTGCAGTAGCTGCCGAATCTTCTACTGGTACATGGACAACTGTTTGGACTGATGGACTTACTAGTCTTGATCGTTACAAAGGACGATGCTATCACATCGAGCCTGTTCCTGGGGAAGACAACCAATTTATCTGTTATGTAGCTTATCCATTAGACCTATTTGAAGAGGGTTCCGTTACTAACATGTTTACTTCCATTGTGGGTAACGTATTTGGTTTCAAAGCCCTACGTGCTCTA…
QH02-3	ATGTCACCACAAACAGAAACTAAAGCAGGTGTTGGATTTCAAGCTGGTGTTAAAGATTATAAATTGACTTACTACACCCCAGAGTATGAAACTAAGGATACTGATATCTTGGCAGCATTCCGAGTAAGTCCTCAGCCTGGGGTTCCGCCCGAAGAAGCAGGGGCTGCAGTAGCTGCCGAATCTTCTACTGGTACATGGACAACTGTTTGGACTGATGGACTTACTAGTCTTGATCGTTACAAAGGACGATGCTATCACATCGAGCCTGTTCCTGGGGAAGACAACCAATTTATCTGTTATGTAGCTTATCCATTAGACCTATTTGAAGAGGGTTCCGTTACTAACATGTTTACTTCCATTGTGGGTAACGTATTTGGTTTCAAAGCCCTACGTGCTCTA…
QH02-4	ATGTCACCACAAACAGAAACTAAAGCAGGTGTTGGATTTCAAGCTGGTGTTAAAGATTATAAATTGACTTACTACACCCCAGAGTATGAAACTAAGGATACTGATATCTTGGCAGCATTCCGAGTAAGTCCTCAGCCTGGGGTTCCGCCCGAAGAAGCAGGGGCTGCAGTAGCTGCCGAATCTTCTACTGGTACATGGACAACTGTTTGGACTGATGGACTTACTAGTCTTGATCGTTACAAAGGACGATGCTATCACATCGAGCCTGTTCCTGGGGAAGACAACCAATTTATCTGTTATGTAGCTTATCCATTAGACCTATTTGAAGAGGGTTCCGTTACTAACATGTTTACTTCCATTGTGGGTAACGTATTTGGTTTCAAAGCCCTACGTGCTCTA…
QH02-5	ATGTCACCACAAACAGAAACTAAAGCAGGTGTTGGATTTCAAGCTGGTGTTAAAGATTATAAATTGACTTACTACACCCCAGAGTATGAAACTAAGGATACTGATATCTTGGCAGCATTCCGAGTAAGTCCTCAGCCTGGGGTTCCGCCCGAAGAAGCAGGGGCTGCAGTAGCTGCCGAATCTTCTACTGGTACATGGACAACTGTTTGGACTGATGGACTTACTAGTCTTGATCGTTACAAAGGACGATGCTATCACATCGAGCCTGTTCCTGGGGAAGACAACCAATTTATCTGTTATGTAGCTTATCCATTAGACCTATTTGAAGAGGGTTCCGTTACTAACATGTTTACTTCCATTGTGGGTAACGTATTTGGTTTCAAAGCCCTACGTGCTCTA…
QH02-6	ATGTCACCACAAACAGAAACTAAAGCAGGTGTTGGATTTCAAGCTGGTGTTAAAGATTATAAATTGACTTACTACACCCCAGAGTATGAAACTAAGGATACTGATATCTTGGCAGCATTCCGAGTAAGTCCTCAGCCTGGGGTTCCGCCCGAAGAAGCAGGGGCTGCAGTAGCTGCCGAATCTTCTACTGGTACATGGACAACTGTTTGGACTGATGGACTTACCAGTCTTGATCGTTACAAAGGACGATGCTATCACATCGAGCCTGTTCCTGGGGAAGACAACCAATTTATCTGTTATGTAGCTTATCCATTAGACCTATTTGAAGAGGGTTCCGTTACTAACATGTTTACTTCCATTGTGGGTAACGTATTTGGTTTCAAAGCCCTACGTGCTCTA…
QH03-1	ATGTCACCACAAACAGAAACTAAAGCAGGTGTTGGATTTCAAGCTGGTGTTAAAGATTATAAATTGACTTACTACACCCCAGAGTATGAAACTAAGGATACTGATATCTTGGCAGCATTCCGAGTAAGTCCTCAGCCTGGGGTTCCGCCCGAAGAAGCAGGGGCTGCAGTAGCTGCCGAATCTTCTACTGGTACATGGACAACTGTTTGGACTGATGGACTTACTAGTCTTGATCGTTACAAAGGACGATGCTATCACATCGAGCCTGTTCCTGGGGAAGACAACCAATTTATCTGTTATGTAGCTTATCCATTAGACCTATTTGAAGAGGGTTCCGTTACTAACATGTTTACTTCCATTGTGGGTAACGTATTTGGTTTCAAAGCCCTACGTGCTCTA…
QH03-2	ATGTCACCACAAACAGAAACTAAAGCAGGTGTTGGATTTCAAGCTGGTGTTAAAGATTATAAATTGACTTACTACACCCCAGAGTATGAAACTAAGGATACTGATATCTTGGCAGCATTCCGAGTAAGTCCTCAGCCTGGGGTTCCGCCCGAAGAAGCAGGGGCTGCAGTAGCTGCCGAATCTTCTACTGGTACATGGACAACTGTTTGGACTGATGGACTTACCAGTCTTGATCGTTACAAAGGACGATGCTATCACATCGAGCCTGTTCCTGGGGAAGACAACCAATTTATCTGTTATGTAGCTTATCCATTAGACCTATTTGAAGAGGGTTCCGTTACTAACATGTTTACTTCCATTGTGGGTAACGTATTTGGTTTCAAAGCCCTACGTGCTCTA…
QH03-3	ATGTCACCACAAACAGAAACTAAAGCAGGTGTTGGATTTCAAGCTGGTGTTAAAGATTATAAATTGACTTACTACACCCCAGAGTATGAAACTAAGGATACTGATATCTTGGCAGCATTCCGAGTAAGTCCTCAGCCTGGGGTTCCGCCCGAAGAAGCAGGGGCTGCAGTAGCTGCCGAATCTTCTACTGGTACATGGACAACTGTTTGGACTGATGGACTTACCAGTCTTGATCGTTACAAAGGACGATGCTATCACATCGAGCCTGTTCCTGGGGAAGACAACCAATTTATCTGTTATGTAGCTTATCCATTAGACCTATTTGAAGAGGGTTCCGTTACTAACATGTTTACTTCCATTGTGGGTAACGTATTTGGTTTCAAAGCCCTACGTGCTCTA…
QH03-4	ATGTCACCACAAACAGAAACTAAAGCAGGTGTTGGATTTCAAGCTGGTGTTAAAGATTATAAATTGACTTACTACACCCCAGAGTATGAAACTAAGGATACTGATATCTTGGCAGCATTCCGAGTAAGTCCTCAGCCTGGGGTTCCGCCCGAAGAAGCAGGGGCTGCAGTAGCTGCCGAATCTTCTACTGGTACATGGACAACTGTTTGGACTGATGGACTTACCAGTCTTGATCGTTACAAAGGACGATGCTATCACATCGAGCCTGTTCCTGGGGAAGACAACCAATTTATCTGTTATGTAGCTTATCCATTAGACCTATTTGAAGAGGGTTCCGTTACTAACATGTTTACTTCCATTGTGGGTAACGTATTTGGTTTCAAAGCCCTACGTGCTCTA…
QH03-5	ATGTCACCACAAACAGAAACTAAAGCAGGTGTTGGATTTCAAGCTGGTGTTAAAGATTAT-AATTGACTTACTACACCCCAGAGTATGAAACTAAGGATACTGATATCTTGGCAGCATTCCGAGTAAGTCCTCAGCCTGGGGTTCCGCCCGAAGAAGCAGGGGCTGCAGTAGCTGCCGAATCTTCTACTGGTACATGGACAACTGTTTGGACTGATGGACTTACCAGTCTTGATCGTTACAAAGGACGATGCTATCACATCGAGCCTGTTCCTGGGGAAGACAACCAATTTATCTGTTATGTAGCTTATCCATTAGACCTATTTGAAGAGGGTTCCGTTACTAACATGTTTACTTCCATTGTGGGTAACGTATTTGGTTTCAAAGCCCTACGTGCTCTA…
QH03-6	ATGTCACCACAAACAGAAACTAAAGCAGGTGTTGGATTTCAAGCTGGTGTTAAAGATTATAAATTGACTTACTACACCCCAGAGTATGAAACTAAGGATACTGATATCTTGGCAGCATTCCGAGTAAGTCCTCAGCCTGGGGTTCCGCCCGAAGAAGCAGGGGCTGCAGTAGCTGCCGAATCTTCTACTGGTACATGGACAACTGTTTGGACTGATGGACTTACCAGTCTTGATCGTTACAAAGGACGATGCTATCACATCGAGCCTGTTCCTGGGGAAGACAACCAATTTATCTGTTATGTAGCTTATCCATTAGACCTATTTGAAGAGGGTTCCGTTACTAACATGTTTACTTCCATTGTGGGTAACGTATTTGGTTTCAAAGCCCTACGTGCTCTA…
SC01-1	ATGTCACCACAAACAGAAACTAAAGCAGGTGTTGGATTTCAAGCTGGTGTTAAAGATTATAAATTGACTTACTACACCCCAGAGTATGAAACTAAGGATACTGATATCTTGGCAGCATTCCGAGTAAGTCCTCAGCCTGGGGTTCCGCCCGAAGAAGCAGGGGCTGCAGTAGCTGCCGAATCTTCTACTGGTACATGGACAACTGTTTGGACTGATGGACTTACCAGTCTTGATCGTTACAAAGGACGATGCTATCACATCGAGCCTGTTCCTGGGGAAGACAACCAATTTATCTGTTATGTAGCTTATCCATTAGACCTATTTGAAGAGGGTTCCGTTACTAACATGTTTACTTCCATTGTGGGTAACGTATTTGGTTTCAAAGCCCTACGTGCTCTA…
SC01-2	ATGTCACCACAAACAGAAACTAAAGCAGGTGTTGGATTTCAAGCTGGTGTTAAAGATTAT-AATTGACTTACTACACCCCAGAGTATGAAACTAAGGATACTGATATCTTGGCAGCATTCCGAGTAAGTCCTCAGCCTGGGGTTCCGCCCGAAGAAGCAGGGGCTGCAGTAGCTGCCGAATCTTCTACTGGTACATGGACAACTGTTTGGACTGATGGACTTACCAGTCTTGATCGTTACAAAGGACGATGCTATCACATCGAGCCTGTTCCTGGGGAAGACAACCAATTTATCTGTTATGTAGCTTATCCATTAGACCTATTTGAAGAGGGTTCCGTTACTAACATGTTTACTTCCATTGTGGGTAACGTATTTGGTTTCAAAGCCCTACGTGCTCTA…
SC01-3	ATGTCACCACAAACAGAAACTAAAGCAGGTGTTGGATTTCAAGCTGGTGTTAAAGATTATAAATTGACTTACTACACCCCAGAGTATGAAACTAAGGATACTGATATCTTGGCAGCATTCCGAGTAAGTCCTCAGCCTGGGGTTCCGCCCGAAGAAGCAGGGGCTGCAGTAGCTGCCGAATCTTCTACTGGTACATGGACAACTGTTTGGACTGATGGACTTACCAGTCTTGATCGTTACAAAGGACGATGCTATCACATCGAGCCTGTTCCTGGGGAAGACAACCAATTTATCTGTTATGTAGCTTATCCATTAGACCTATTTGAAGAGGGTTCCGTTACTAACATGTTTACTTCCATTGTGGGTAACGTATTTGGTTTCAAAGCCCTACGTGCTCTA…
SC01-4	ATGTCACCACAAACAGAAACTAAAGCAGGTGTTGGATTTCAAGCTGGTGTTAAAGATTATAAATTGACTTACTACACCCCAGAGTATGAAACTAAGGATACTGATATCTTGGCAGCATTCCGAGTAAGTCCTCAGCCTGGGGTTCCGCCCGAAGAAGCAGGGGCTGCAGTAGCTGCCGAATCTTCTACTGGTACATGGACAACTGTTTGGACTGATGGACTTACCAGTCTTGATCGTTACAAAGGACGATGCTATCACATCGAGCCTGTTCCTGGGGAAGACAACCAATTTATCTGTTATGTAGCTTATCCATTAGACCTATTTGAAGAGGGTTCCGTTACTAACATGTTTACTTCCATTGTGGGTAACGTATTTGGTTTCAAAGCCCTACGTGCTCTA…
SC01-5	ATGTCACCACAAACAGAAACTAAAGCAGGTGTTGGATTTCAAGCTGGTGTTAAAGATTATAAATTGACTTACTACACCCCAGAGTATGAAACTAAGGATACTGATATCTTGGCAGCATTCCGAGTAAGTCCTCAGCCTGGGGTTCCGCCCGAAGAAGCAGGGGCTGCAGTAGCTGCCGAATCTTCTACTGGTACATGGACAACTGTTTGGACTGATGGACTTACCAGTCTTGATCGTTACAAAGGACGATGCTATCACATCGAGCCTGTTCCTGGGGAAGACAACCAATTTATCTGTTATGTAGCTTATCCATTAGACCTATTTGAAGAGGGTTCCGTTACTAACATGTTTACTTCCATTGTGGGTAACGTATTTGGTTTCAAAGCCCTACGTGCTCTA…
SC01-6	ATGTCACCACAAACAGAAACTAAAGCAGGTGTTGGATTTCAAGCTGGTGTTAAAGATTAT-AATTGACTTACTACACCCCAGAGTATGAAACTAAGGATACTGATATCTTGGCAGCATTCCGAGTAAGTCCTCAGCCTGGGGTTCCGCCCGAAGAAGCAGGGGCTGCAGTAGCTGCCGAATCTTCTACTGGTACATGGACAACTGTTTGGACTGATGGACTTACCAGTCTTGATCGTTACAAAGGACGATGCTATCACATCGAGCCTGTTCCTGGGGAAGACAACCAATTTATCTGTTATGTAGCTTATCCATTAGACCTATTTGAAGAGGGTTCCGTTACTAACATGTTTACTTCCATTGTGGGTAACGTATTTGGTTTCAAAGCCCTACGTGCTCTA…
SC02-1	ATGTCACCACAAACAGAAACTAAAGCAGGTGTTGGATTTCAAGCTGGTGTTAAAGATTAT-AATTGACTTACTACACCCCAGAGTATGAAACTAAGGATACTGATATCTTGGCAGCATTCCGAGTAAGTCCTCAGCCTGGGGTTCCGCCCGAAGAAGCAGGGGCTGCAGTAGCTGCCGAATCTTCTACTGGTACATGGACAACTGTTTGGACTGATGGACTTACCAGTCTTGATCGTTACAAAGGACGATGCTATCACATCGAGCCTGTTCCTGGGGAAGACAACCAATTTATCTGTTATGTAGCTTATCCATTAGACCTATTTGAAGAGGGTTCCGTTACTAACATGTTTACTTCCATTGTGGGTAACGTATTTGGTTTCAAAGCCCTACGTGCTCTA…
SC02-2	ATGTCACCACAAACAGAAACTAAAGCAGGTGTTGGATTTCAAGCTGGTGTTAAAGATTATAAATTGACTTACTACACCCCAGAGTATGAAACTAAGGATACTGATATCTTGGCAGCATTCCGAGTAAGTCCTCAGCCTGGGGTTCCGCCCGAAGAAGCAGGGGCTGCAGTAGCTGCCGAATCTTCTACTGGTACATGGACAACTGTTTGGACTGATGGACTTACCAGTCTTGATCGTTACAAAGGACGATGCTATCACATCGAGCCTGTTCCTGGGGAAGACAACCAATTTATCTGTTATGTAGCTTATCCATTAGACCTATTTGAAGAGGGTTCCGTTACTAACATGTTTACTTCCATTGTGGGTAACGTATTTGGTTTCAAAGCCCTACGTGCTCTA…
SC02-3	ATGTCACCACAAACAGAAACTAAAGCAGGTGTTGGATTTCAAGCTGGTGTTAAAGATTATAAATTGACTTACTACACCCCAGAGTATGAAACTAAGGATACTGATATCTTGGCAGCATTCCGAGTAAGTCCTCAGCCTGGGGTTCCGCCCGAAGAAGCAGGGGCTGCAGTAGCTGCCGAATCTTCTACTGGTACATGGACAACTGTTTGGACTGATGGACTTACCAGTCTTGATCGTTACAAAGGACGATGCTATCACATCGAGCCTGTTCCTGGGGAAGACAACCAATTTATCTGTTATGTAGCTTATCCATTAGACCTATTTGAAGAGGGTTCCGTTACTAACATGTTTACTTCCATTGTGGGTAACGTATTTGGTTTCAAAGCCCTACGTGCTCTA…
SC02-4	ATGTCACCACAAACAGAAACTAAAGCAGGTGTTGGATTTCAAGCTGGTGTTAAAGATTATAAATTGACTTACTACACCCCAGAGTATGAAACTAAGGATACTGATATCTTGGCAGCATTCCGAGTAAGTCCTCAGCCTGGGGTTCCGCCCGAAGAAGCAGGGGCTGCAGTAGCTGCCGAATCTTCTACTGGTACATGGACAACTGTTTGGACTGATGGACTTACCAGTCTTGATCGTTACAAAGGACGATGCTATCACATCGAGCCTGTTCCTGGGGAAGACAACCAATTTATCTGTTATGTAGCTTATCCATTAGACCTATTTGAAGAGGGTTCCGTTACTAACATGTTTACTTCCATTGTGGGTAACGTATTTGGTTTCAAAGCCCTACGTGCTCTA…
SC02-5	ATGTCACCACAAACAGAAACTAAAGCAGGTGTTGGATTTCAAGCTGGTGTTAAAGATTATAAATTGACTTACTACACCCCAGAGTATGAAACTAAGGATACTGATATCTTGGCAGCATTCCGAGTAAGTCCTCAGCCTGGGGTTCCGCCCGAAGAAGCAGGGGCTGCAGTAGCTGCCGAATCTTCTACTGGTACATGGACAACTGTTTGGACTGATGGACTTACCAGTCTTGATCGTTACAAAGGACGATGCTATCACATCGAGCCTGTTCCTGGGGAAGACAACCAATTTATCTGTTATGTAGCTTATCCATTAGACCTATTTGAAGAGGGTTCCGTTACTAACATGTTTACTTCCATTGTGGGTAACGTATTTGGTTTCAAAGCCCTACGTGCTCTA…
SC02-6	ATGTCACCACAAACAGAAACTAAAGCAGGTGTTGGATTTCAAGCTGGTGTTAAAGATTATAAATTGACTTACTACACCCCAGAGTATGAAACTAAGGATACTGATATCTTGGCAGCATTCCGAGTAAGTCCTCAGCCTGGGGTTCCGCCCGAAGAAGCAGGGGCTGCAGTAGCTGCCGAATCTTCTACTGGTACATGGACAACTGTTTGGACTGATGGACTTACCAGTCTTGATCGTTACAAAGGACGATGCTATCACATCGAGCCTGTTCCTGGGGAAGACAACCAATTTATCTGTTATGTAGCTTATCCATTAGACCTATTTGAAGAGGGTTCCGTTACTAACATGTTTACTTCCATTGTGGGTAACGTATTTGGTTTCAAAGCCCTACGTGCTCTA…
SC03-1	ATGTCACCACAAACAGAAACTAAAGCAGGTGTTGGATTTCAAGCTGGTGTTAAAGATTATAAATTGACTTACTACACCCCAGAGTATGAAACTAAGGATACTGATATCTTGGCAGCATTCCGAGTAAGTCCTCAGCCTGGGGTTCCGCCCGAAGAAGCAGGGGCTGCAGTAGCTGCCGAATCTTCTACTGGTACATGGACAACTGTTTGGACTGATGGACTTACCAGTCTTGATCGTTACAAAGGACGATGCTATCACATCGAGCCTGTTCCTGGGGAAGACAACCAATTTATCTGTTATGTAGCTTATCCATTAGACCTATTTGAAGAGGGTTCCGTTACTAACATGTTTACTTCCATTGTGGGTAACGTATTTGGTTTCAAAGCCCTACGTGCTCTA…
SC03-2	ATGTCACCACAAACAGAAACTAAAGCAGGTGTTGGATTTCAAGCTGGTGTTAAAGATTATAAATTGACTTACTACACCCCAGAGTATGAAACTAAGGATACTGATATCTTGGCAGCATTCCGAGTAAGTCCTCAGCCTGGGGTTCCGCCCGAAGAAGCAGGGGCTGCAGTAGCTGCCGAATCTTCTACTGGTACATGGACAACTGTTTGGACTGATGGACTTACCAGTCTTGATCGTTACAAAGGACGATGCTATCACATCGAGCCTGTTCCTGGGGAAGACAACCAATTTATCTGTTATGTAGCTTATCCATTAGACCTATTTGAAGAGGGTTCCGTTACTAACATGTTTACTTCCATTGTGGGTAACGTATTTGGTTTCAAAGCCCTACGTGCTCTA…
SC03-3	ATGTCACCACAAACAGAAACTAAAGCAGGTGTTGGATTTCAAGCTGGTGTTAAAGATTATAAATTGACTTACTACACCCCAGAGTATGAAACTAAGGATACTGATATCTTGGCAGCATTCCGAGTAAGTCCTCAGCCTGGGGTTCCGCCCGAAGAAGCAGGGGCTGCAGTAGCTGCCGAATCTTCTACTGGTACATGGACAACTGTTTGGACTGATGGACTTACCAGTCTTGATCGTTACAAAGGACGATGCTATCACATCGAGCCTGTTCCTGGGGAAGACAACCAATTTATCTGTTATGTAGCTTATCCATTAGACCTATTTGAAGAGGGTTCCGTTACTAACATGTTTACTTCCATTGTGGGTAACGTATTTGGTTTCAAAGCCCTACGTGCTCTA…
SC03-4	ATGTCACCACAAACAGAAACTAAAGCAGGTGTTGGATTTCAAGCTGGTGTTAAAGATTAT-AATTGACTTACTACACCCCAGAGTATGAAACTAAGGATACTGATATCTTGGCAGCATTCCGAGTAAGTCCTCAGCCTGGGGTTCCGCCCGAAGAAGCAGGGGCTGCAGTAGCTGCCGAATCTTCTACTGGTACATGGACAACTGTTTGGACTGATGGACTTACCAGTCTTGATCGTTACAAAGGACGATGCTATCACATCGAGCCTGTTCCTGGGGAAGACAACCAATTTATCTGTTATGTAGCTTATCCATTAGACCTATTTGAAGAGGGTTCCGTTACTAACATGTTTACTTCCATTGTGGGTAACGTATTTGGTTTCAAAGCCCTACGTGCTCTA…
SC03-5	ATGTCACCACAAACAGAAACTAAAGCAGGTGTTGGATTTCAAGCTGGTGTTAAAGATTAT-AATTGACTTACTACACCCCAGAGTATGAAACTAAGGATACTGATATCTTGGCAGCATTCCGAGTAAGTCCTCAGCCTGGGGTTCCGCCCGAAGAAGCAGGGGCTGCAGTAGCTGCCGAATCTTCTACTGGTACATGGACAACTGTTTGGACTGATGGACTTACCAGTCTTGATCGTTACAAAGGACGATGCTATCACATCGAGCCTGTTCCTGGGGAAGACAACCAATTTATCTGTTATGTAGCTTATCCATTAGACCTATTTGAAGAGGGTTCCGTTACTAACATGTTTACTTCCATTGTGGGTAACGTATTTGGTTTCAAAGCCCTACGTGCTCTA…
SC03-6	ATGTCACCACAAACAGAAACTAAAGCAGGTGTTGGATTTCAAGCTGGTGTTAAAGATTATAAATTGACTTACTACACCCCAGAGTATGAAACTAAGGATACTGATATCTTGGCAGCATTCCGAGTAAGTCCTCAGCCTGGGGTTCCGCCCGAAGAAGCAGGGGCTGCAGTAGCTGCCGAATCTTCTACTGGTACATGGACAACTGTTTGGACTGATGGACTTACCAGTCTTGATCGTTACAAAGGACGATGCTATCACATCGAGCCTGTTCCTGGGGAAGACAACCAATTTATCTGTTATGTAGCTTATCCATTAGACCTATTTGAAGAGGGTTCCGTTACTAACATGTTTACTTCCATTGTGGGTAACGTATTTGGTTTCAAAGCCCTACGTGCTCTA…
XJ01-1	ATGTCACCACAAACAGAAACTAAAGCAGGTGTTGGATTTCAAGCTGGTGTTAAAGATTATAAATTGACTTACTACACCCCAGAGTATGAAACTAAGGATACTGATATCTTGGCAGCATTCCGAGTAAGTCCTCAGCCTGGGGTTCCGCCCGAAGAAGCAGGGGCTGCAGTAGCTGCCGAATCTTCTACTGGTACATGGACAACTGTTTGGACTGATGGACTTACCAGTCTTGATCGTTACAAAGGACGATGCTATCACATCGAGCCTGTTCCTGGGGAAGACAACCAATTTATCTGTTATGTAGCTTATCCATTAGACCTATTTGAAGAGGGTTCCGTTACTAACATGTTTACTTCCATTGTGGGTAACGTATTTGGTTTCAAAGCCCTACGTGCTCTA…
XJ01-2	ATGTCACCACAAACAGAAACTAAAGCAGGTGTTGGATTTCAAGCTGGTGTTAAAGATTATAAATTGACTTACTACACCCCAGAGTATGAAACTAAGGATACTGATATCTTGGCAGCATTCCGAGTAAGTCCTCAGCCTGGGGTTCCGCCCGAAGAAGCAGGGGCTGCAGTAGCTGCCGAATCTTCTACTGGTACATGGACAACTGTTTGGACTGATGGACTTACCAGTCTTGATCGTTACAAAGGACGATGCTATCACATCGAGCCTGTTCCTGGGGAAGACAACCAATTTATCTGTTATGTAGCTTATCCATTAGACCTATTTGAAGAGGGTTCCGTTACTAACATGTTTACTTCCATTGTGGGTAACGTATTTGGTTTCAAAGCCCTACGTGCTCTA…
XJ01-3	ATGTCACCACAAACAGAAACTAAAGCAGGTGTTGGATTTCAAGCTGGTGTTAAAGATTATAAATTGACTTACTACACCCCAGAGTATGAAACTAAGGATACTGATATCTTGGCAGCATTCCGAGTAAGTCCTCAGCCTGGGGTTCCGCCCGAAGAAGCAGGGGCTGCAGTAGCTGCCGAATCTTCTACTGGTACATGGACAACTGTTTGGACTGATGGACTTACCAGTCTTGATCGTTACAAAGGACGATGCTATCACATCGAGCCTGTTCCTGGGGAAGACAACCAATTTATCTGTTATGTAGCTTATCCATTAGACCTATTTGAAGAGGGTTCCGTTACTAACATGTTTACTTCCATTGTGGGTAACGTATTTGGTTTCAAAGCCCTACGTGCTCTA…
XJ01-4	ATGTCACCACAAACAGAAACTAAAGCAGGTGTTGGATTTCAAGCTGGTGTTAAAGATTATAAATTGACTTACTACACCCCAGAGTATGAAACTAAGGATACTGATATCTTGGCAGCATTCCGAGTAAGTCCTCAGCCTGGGGTTCCGCCCGAAGAAGCAGGGGCTGCAGTAGCTGCCGAATCTTCTACTGGTACATGGACAACTGTTTGGACTGATGGACTTACCAGTCTTGATCGTTACAAAGGACGATGCTATCACATCGAGCCTGTTCCTGGGGAAGACAACCAATTTATCTGTTATGTAGCTTATCCATTAGACCTATTTGAAGAGGGTTCCGTTACTAACATGTTTACTTCCATTGTGGGTAACGTATTTGGTTTCAAAGCCCTACGTGCTCTA…
XJ01-5	ATGTCACCACAAACAGAAACTAAAGCAGGTGTTGGATTTCAAGCTGGTGTTAAAGATTATAAATTGACTTACTACACCCCAGAGTATGAAACTAAGGATACTGATATCTTGGCAGCATTCCGAGTAAGTCCTCAGCCTGGGGTTCCGCCCGAAGAAGCAGGGGCTGCAGTAGCTGCCGAATCTTCTACTGGTACATGGACAACTGTTTGGACTGATGGACTTACCAGTCTTGATCGTTACAAAGGACGATGCTATCACATCGAGCCTGTTCCTGGGGAAGACAACCAATTTATCTGTTATGTAGCTTATCCATTAGACCTATTTGAAGAGGGTTCCGTTACTAACATGTTTACTTCCATTGTGGGTAACGTATTTGGTTTCAAAGCCCTACGTGCTCTA…
XJ01-6	ATGTCACCACAAACAGAAACTAAAGCAGGTGTTGGATTTCAAGCTGGTGTTAAAGATTATAAATTGACTTACTACACCCCAGAGTATGAAACTAAGGATACTGATATCTTGGCAGCATTCCGAGTAAGTCCTCAGCCTGGGGTTCCGCCCGAAGAAGCAGGGGCTGCAGTAGCTGCCGAATCTTCTACTGGTACATGGACAACTGTTTGGACTGATGGACTTACCAGTCTTGATCGTTACAAAGGACGATGCTATCACATCGAGCCTGTTCCTGGGGAAGACAACCAATTTATCTGTTATGTAGCTTATCCATTAGACCTATTTGAAGAGGGTTCCGTTACTAACATGTTTACTTCCATTGTGGGTAACGTATTTGGTTTCAAAGCCCTACGTGCTCTA…
XJ02-1	ATGTCACCACAAACAGAAACTAAAGCAGGTGTTGGATTTCAAGCTGGTGTTAAAGATTATAAATTGACTTACTACACCCCAGAGTATGAAACTAAGGATACTGATATCTTGGCAGCATTCCGAGTAAGTCCTCAGCCTGGGGTTCCGCCCGAAGAAGCAGGGGCTGCAGTAGCTGCCGAATCTTCTACTGGTACATGGACAACTGTTTGGACTGATGGACTTACCAGTCTTGATCGTTACAAAGGACGATGCTATCACATCGAGCCTGTTCCTGGGGAAGACAACCAATTTATCTGTTATGTAGCTTATCCATTAGACCTATTTGAAGAGGGTTCCGTTACTAACATGTTTACTTCCATTGTGGGTAACGTATTTGGTTTCAAAGCCCTACGTGCTCTA…
XJ02-2	ATGTCACCACAAACAGAAACTAAAGCAGGTGTTGGATTTCAAGCTGGTGTTAAAGATTATAAATTGACTTACTACACCCCAGAGTATGAAACTAAGGATACTGATATCTTGGCAGCATTCCGAGTAAGTCCTCAGCCTGGGGTTCCGCCCGAAGAAGCAGGGGCTGCAGTAGCTGCCGAATCTTCTACTGGTACATGGACAACTGTTTGGACTGATGGACTTACCAGTCTTGATCGTTACAAAGGACGATGCTATCACATCGAGCCTGTTCCTGGGGAAGACAACCAATTTATCTGTTATGTAGCTTATCCATTAGACCTATTTGAAGAGGGTTCCGTTACTAACATGTTTACTTCCATTGTGGGTAACGTATTTGGTTTCAAAGCCCTACGTGCTCTA…
XJ02-3	ATGTCACCACAAACAGAAACTAAAGCAGGTGTTGGATTTCAAGCTGGTGTTAAAGATTATAAATTGACTTACTACACCCCAGAGTATGAAACTAAGGATACTGATATCTTGGCAGCATTCCGAGTAAGTCCTCAGCCTGGGGTTCCGCCCGAAGAAGCAGGGGCTGCAGTAGCTGCCGAATCTTCTACTGGTACATGGACAACTGTTTGGACTGATGGACTTACCAGTCTTGATCGTTACAAAGGACGATGCTATCACATCGAGCCTGTTCCTGGGGAAGACAACCAATTTATCTGTTATGTAGCTTATCCATTAGACCTATTTGAAGAGGGTTCCGTTACTAACATGTTTACTTCCATTGTGGGTAACGTATTTGGTTTCAAAGCCCTACGTGCTCTA…
XJ02-4	ATGTCACCACAAACAGAAACTAAAGCAGGTGTTGGATTTCAAGCTGGTGTTAAAGATTATAAATTGACTTACTACACCCCAGAGTATGAAACTAAGGATACTGATATCTTGGCAGCATTCCGAGTAAGTCCTCAGCCTGGGGTTCCGCCCGAAGAAGCAGGGGCTGCAGTAGCTGCCGAATCTTCTACTGGTACATGGACAACTGTTTGGACTGATGGACTTACCAGTCTTGATCGTTACAAAGGACGATGCTATCACATCGAGCCTGTTCCTGGGGAAGACAACCAATTTATCTGTTATGTAGCTTATCCATTAGACCTATTTGAAGAGGGTTCCGTTACTAACATGTTTACTTCCATTGTGGGTAACGTATTTGGTTTCAAAGCCCTACGTGCTCTA…
XJ02-5	ATGTCACCACAAACAGAAACTAAAGCAGGTGTTGGATTTCAAGCTGGTGTTAAAGATTATAAATTGACTTACTACACCCCAGAGTATGAAACTAAGGATACTGATATCTTGGCAGCATTCCGAGTAAGTCCTCAGCCTGGGGTTCCGCCCGAAGAAGCAGGGGCTGCAGTAGCTGCCGAATCTTCTACTGGTACATGGACAACTGTTTGGACTGATGGACTTACCAGTCTTGATCGTTACAAAGGACGATGCTATCACATCGAGCCTGTTCCTGGGGAAGACAACCAATTTATCTGTTATGTAGCTTATCCATTAGACCTATTTGAAGAGGGTTCCGTTACTAACATGTTTACTTCCATTGTGGGTAACGTATTTGGTTTCAAAGCCCTACGTGCTCTA…
XJ02-6	ATGTCACCACAAACAGAAACTAAAGCAGGTGTTGGATTTCAAGCTGGTGTTAAAGATTATAAATTGACTTACTACACCCCAGAGTATGAAACTAAGGATACTGATATCTTGGCAGCATTCCGAGTAAGTCCTCAGCCTGGGGTTCCGCCCGAAGAAGCAGGGGCTGCAGTAGCTGCCGAATCTTCTACTGGTACATGGACAACTGTTTGGACTGATGGACTTACCAGTCTTGATCGTTACAAAGGACGATGCTATCACATCGAGCCTGTTCCTGGGGAAGACAACCAATTTATCTGTTATGTAGCTTATCCATTAGACCTATTTGAAGAGGGTTCCGTTACTAACATGTTTACTTCCATTGTGGGTAACGTATTTGGTTTCAAAGCCCTACGTGCTCTA…
XJ03-1	ATGTCACCACAAACAGAAACTAAAGCAGGTGTTGGATTTCAAGCTGGTGTTAAAGATTATAAATTGACTTACTACACCCCAGAGTATGAAACTAAGGATACTGATATCTTGGCAGCATTCCGAGTAAGTCCTCAGCCTGGGGTTCCGCCCGAAGAAGCAGGGGCTGCAGTAGCTGCCGAATCTTCTACTGGTACATGGACAACTGTTTGGACTGATGGACTTACCAGTCTTGATCGTTACAAAGGACGATGCTATCACATCGAGCCTGTTCCTGGGGAAGACAACCAATTTATCTGTTATGTAGCTTATCCATTAGACCTATTTGAAGAGGGTTCCGTTACTAACATGTTTACTTCCATTGTGGGTAACGTATTTGGTTTCAAAGCCCTACGTGCTCTA…
XJ03-2	ATGTCACCACAAACAGAAACTAAAGCAGGTGTTGGATTTCAAGCTGGTGTTAAAGATTATAAATTGACTTACTACACCCCAGAGTATGAAACTAAGGATACTGATATCTTGGCAGCATTCCGAGTAAGTCCTCAGCCTGGGGTTCCGCCCGAAGAAGCAGGGGCTGCAGTAGCTGCCGAATCTTCTACTGGTACATGGACAACTGTTTGGACTGATGGACTTACCAGTCTTGATCGTTACAAAGGACGATGCTATCACATCGAGCCTGTTCCTGGGGAAGACAACCAATTTATCTGTTATGTAGCTTATCCATTAGACCTATTTGAAGAGGGTTCCGTTACTAACATGTTTACTTCCATTGTGGGTAACGTATTTGGTTTCAAAGCCCTACGTGCTCTA…
XJ03-3	ATGTCACCACAAACAGAAACTAAAGCAGGTGTTGGATTTCAAGCTGGTGTTAAAGATTATAAATTGACTTACTACACCCCAGAGTATGAAACTAAGGATACTGATATCTTGGCAGCATTCCGAGTAAGTCCTCAGCCTGGGGTTCCGCCCGAAGAAGCAGGGGCTGCAGTAGCTGCCGAATCTTCTACTGGTACATGGACAACTGTTTGGACTGATGGACTTACCAGTCTTGATCGTTACAAAGGACGATGCTATCACATCGAGCCTGTTCCTGGGGAAGACAACCAATTTATCTGTTATGTAGCTTATCCATTAGACCTATTTGAAGAGGGTTCCGTTACTAACATGTTTACTTCCATTGTGGGTAACGTATTTGGTTTCAAAGCCCTACGTGCTCTA…
XJ03-4	ATGTCACCACAAACAGAAACTAAAGCAGGTGTTGGATTTCAAGCTGGTGTTAAAGATTATAAATTGACTTACTACACCCCAGAGTATGAAACTAAGGATACTGATATCTTGGCAGCATTCCGAGTAAGTCCTCAGCCTGGGGTTCCGCCCGAAGAAGCAGGGGCTGCAGTAGCTGCCGAATCTTCTACTGGTACATGGACAACTGTTTGGACTGATGGACTTACCAGTCTTGATCGTTACAAAGGACGATGCTATCACATCGAGCCTGTTCCTGGGGAAGACAACCAATTTATCTGTTATGTAGCTTATCCATTAGACCTATTTGAAGAGGGTTCCGTTACTAACATGTTTACTTCCATTGTGGGTAACGTATTTGGTTTCAAAGCCCTACGTGCTCTA…
XJ03-5	ATGTCACCACAAACAGAAACTAAAGCAGGTGTTGGATTTCAAGCTGGTGTTAAAGATTATAAATTGACTTACTACACCCCAGAGTATGAAACTAAGGATACTGATATCTTGGCAGCATTCCGAGTAAGTCCTCAGCCTGGGGTTCCGCCCGAAGAAGCAGGGGCTGCAGTAGCTGCCGAATCTTCTACTGGTACATGGACAACTGTTTGGACTGATGGACTTACCAGTCTTGATCGTTACAAAGGACGATGCTATCACATCGAGCCTGTTCCTGGGGAAGACAACCAATTTATCTGTTATGTAGCTTATCCATTAGACCTATTTGAAGAGGGTTCCGTTACTAACATGTTTACTTCCATTGTGGGTAACGTATTTGGTTTCAAAGCCCTACGTGCTCTA…
XJ04-1	ATGTCACCACAAACAGAAACTAAAGCAGGTGTTGGATTTCAAGCTGGTGTTAAAGATTAT-AATTGACTTACTACACCCCAGAGTATGAAACTAAGGATACTGATATCTTGGCAGCATTCCGAGTAAGTCCTCAGCCTGGGGTTCCGCCCGAAGAAGCAGGGGCTGCAGTAGCTGCCGAATCTTCTACTGGTACATGGACAACTGTTTGGACTGATGGACTTACCAGTCTTGATCGTTACAAAGGACGATGCTATCACATCGAGCCTGTTCCTGGGGAAGACAACCAATTTATCTGTTATGTAGCTTATCCATTAGACCTATTTGAAGAGGGTTCCGTTACTAACATGTTTACTTCCATTGTGGGTAACGTATTTGGTTTCAAAGCCCTACGTGCTCTA…
XJ04-2	ATGTCACCACAAACAGAAACTAAAGCAGGTGTTGGATTTCAAGCTGGTGTTAAAGATTATAAATTGACTTACTACACCCCAGAGTATGAAACTAAGGATACTGATATCTTGGCAGCATTCCGAGTAAGTCCTCAGCCTGGGGTTCCGCCCGAAGAAGCAGGGGCTGCAGTAGCTGCCGAATCTTCTACTGGTACATGGACAACTGTTTGGACTGATGGACTTACCAGTCTTGATCGTTACAAAGGACGATGCTATCACATCGAGCCTGTTCCTGGGGAAGACAACCAATTTATCTGTTATGTAGCTTATCCATTAGACCTATTTGAAGAGGGTTCCGTTACTAACATGTTTACTTCCATTGTGGGTAACGTATTTGGTTTCAAAGCCCTACGTGCTCTA…
XJ04-3	ATGTCACCACAAACAGAAACTAAAGCAGGTGTTGGATTTCAAGCTGGTGTTAAAGATTATAAATTGACTTACTACACCCCAGAGTATGAAACTAAGGATACTGATATCTTGGCAGCATTCCGAGTAAGTCCTCAGCCTGGGGTTCCGCCCGAAGAAGCAGGGGCTGCAGTAGCTGCCGAATCTTCTACTGGTACATGGACAACTGTTTGGACTGATGGACTTACCAGTCTTGATCGTTACAAAGGACGATGCTATCACATCGAGCCTGTTCCTGGGGAAGACAACCAATTTATCTGTTATGTAGCTTATCCATTAGACCTATTTGAAGAGGGTTCCGTTACTAACATGTTTACTTCCATTGTGGGTAACGTATTTGGTTTCAAAGCCCTACGTGCTCTA…
XJ04-4	ATGTCACCACAAACAGAAACTAAAGCAGGTGTTGGATTTCAAGCTGGTGTTAAAGATTATAAATTGACTTACTACACCCCAGAGTATGAAACTAAGGATACTGATATCTTGGCAGCATTCCGAGTAAGTCCTCAGCCTGGGGTTCCGCCCGAAGAAGCAGGGGCTGCAGTAGCTGCCGAATCTTCTACTGGTACATGGACAACTGTTTGGACTGATGGACTTACCAGTCTTGATCGTTACAAAGGACGATGCTATCACATCGAGCCTGTTCCTGGGGAAGACAACCAATTTATCTGTTATGTAGCTTATCCATTAGACCTATTTGAAGAGGGTTCCGTTACTAACATGTTTACTTCCATTGTGGGTAACGTATTTGGTTTCAAAGCCCTACGTGCTCTA…
XJ04-5	ATGTCACCACAAACAGAAACTAAAGCAGGTGTTGGATTTCAAGCTGGTGTTAAAGATTATAAATTGACTTACTACACCCCAGAGTATGAAACTAAGGATACTGATATCTTGGCAGCATTCCGAGTAAGTCCTCAGCCTGGGGTTCCGCCCGAAGAAGCAGGGGCTGCAGTAGCTGCCGAATCTTCTACTGGTACATGGACAACTGTTTGGACTGATGGACTTACCAGTCTTGATCGTTACAAAGGACGATGCTATCACATCGAGCCTGTTCCTGGGGAAGACAACCAATTTATCTGTTATGTAGCTTATCCATTAGACCTATTTGAAGAGGGTTCCGTTACTAACATGTTTACTTCCATTGTGGGTAACGTATTTGGTTTCAAAGCCCTACGTGCTCTA…
XJ04-6	ATGTCACCACAAACAGAAACTAAAGCAGGTGTTGGATTTCAAGCTGGTGTTAAAGATTATAAATTGACTTACTACACCCCAGAGTATGAAACTAAGGATACTGATATCTTGGCAGCATTCCGAGTAAGTCCTCAGCCTGGGGTTCCGCCCGAAGAAGCAGGGGCTGCAGTAGCTGCCGAATCTTCTACTGGTACATGGACAACTGTTTGGACTGATGGACTTACCAGTCTTGATCGTTACAAAGGACGATGCTATCACATCGAGCCTGTTCCTGGGGAAGACAACCAATTTATCTGTTATGTAGCTTATCCATTAGACCTATTTGAAGAGGGTTCCGTTACTAACATGTTTACTTCCATTGTGGGTAACGTATTTGGTTTCAAAGCCCTACGTGCTCTA…
XJ05-1	ATGTCACCACAAACAGAAACTAAAGCAGGTGTTGGATTTCAAGCTGGTGTTAAAGATTATAAATTGACTTACTACACCCCAGAGTATGAAACTAAGGATACTGATATCTTGGCAGCATTCCGAGTAAGTCCTCAGCCTGGGGTTCCGCCCGAAGAAGCAGGGGCTGCAGTAGCTGCCGAATCTTCTACTGGTACATGGACAACTGTTTGGACTGATGGACTTACCAGTCTTGATCGTTACAAAGGACGATGCTATCACATCGAGCCTGTTCCTGGGGAAGACAACCAATTTATCTGTTATGTAGCTTATCCATTAGACCTATTTGAAGAGGGTTCCGTTACTAACATGTTTACTTCCATTGTGGGTAACGTATTTGGTTTCAAAGCCCTACGTGCTCTA…
XJ05-2	ATGTCACCACAAACAGAAACTAAAGCAGGTGTTGGATTTCAAGCTGGTGTTAAAGATTATAAATTGACTTACTACACCCCAGAGTATGAAACTAAGGATACTGATATCTTGGCAGCATTCCGAGTAAGTCCTCAGCCTGGGGTTCCGCCCGAAGAAGCAGGGGCTGCAGTAGCTGCCGAATCTTCTACTGGTACATGGACAACTGTTTGGACTGATGGACTTACCAGTCTTGATCGTTACAAAGGACGATGCTATCACATCGAGCCTGTTCCTGGGGAAGACAACCAATTTATCTGTTATGTAGCTTATCCATTAGACCTATTTGAAGAGGGTTCCGTTACTAACATGTTTACTTCCATTGTGGGTAACGTATTTGGTTTCAAAGCCCTACGTGCTCTA…
XJ05-3	ATGTCACCACAAACAGAAACTAAAGCAGGTGTTGGATTTCAAGCTGGTGTTAAAGATTATAAATTGACTTACTACACCCCAGAGTATGAAACTAAGGATACTGATATCTTGGCAGCATTCCGAGTAAGTCCTCAGCCTGGGGTTCCGCCCGAAGAAGCAGGGGCTGCAGTAGCTGCCGAATCTTCTACTGGTACATGGACAACTGTTTGGACTGATGGACTTACCAGTCTTGATCGTTACAAAGGACGATGCTATCACATCGAGCCTGTTCCTGGGGAAGACAACCAATTTATCTGTTATGTAGCTTATCCATTAGACCTATTTGAAGAGGGTTCCGTTACTAACATGTTTACTTCCATTGTGGGTAACGTATTTGGTTTCAAAGCCCTACGTGCTCTA…
XJ05-4	ATGTCACCACAAACAGAAACTAAAGCAGGTGTTGGATTTCAAGCTGGTGTTAAAGATTAT-AATTGACTTACTACACCCCAGAGTATGAAACTAAGGATACTGATATCTTGGCAGCATTCCGAGTAAGTCCTCAGCCTGGGGTTCCGCCCGAAGAAGCAGGGGCTGCAGTAGCTGCCGAATCTTCTACTGGTACATGGACAACTGTTTGGACTGATGGACTTACCAGTCTTGATCGTTACAAAGGACGATGCTATCACATCGAGCCTGTTCCTGGGGAAGACAACCAATTTATCTGTTATGTAGCTTATCCATTAGACCTATTTGAAGAGGGTTCCGTTACTAACATGTTTACTTCCATTGTGGGTAACGTATTTGGTTTCAAAGCCCTACGTGCTCTA…
XJ05-5	ATGTCACCACAAACAGAAACTAAAGCAGGTGTTGGATTTCAAGCTGGTGTTAAAGATTATAAATTGACTTACTACACCCCAGAGTATGAAACTAAGGATACTGATATCTTGGCAGCATTCCGAGTAAGTCCTCAGCCTGGGGTTCCGCCCGAAGAAGCAGGGGCTGCAGTAGCTGCCGAATCTTCTACTGGTACATGGACAACTGTTTGGACTGATGGACTTACCAGTCTTGATCGTTACAAAGGACGATGCTATCACATCGAGCCTGTTCCTGGGGAAGACAACCAATTTATCTGTTATGTAGCTTATCCATTAGACCTATTTGAAGAGGGTTCCGTTACTAACATGTTTACTTCCATTGTGGGTAACGTATTTGGTTTCAAAGCCCTACGTGCTCTA…
XJ05-6	ATGTCACCACAAACAGAAACTAAAGCAGGTGTTGGATTTCAAGCTGGTGTTAAAGATTATAAATTGACTTACTACACCCCAGAGTATGAAACTAAGGATACTGATATCTTGGCAGCATTCCGAGTAAGTCCTCAGCCTGGGGTTCCGCCCGAAGAAGCAGGGGCTGCAGTAGCTGCCGAATCTTCTACTGGTACATGGACAACTGTTTGGACTGATGGACTTACCAGTCTTGATCGTTACAAAGGACGATGCTATCACATCGAGCCTGTTCCTGGGGAAGACAACCAATTTATCTGTTATGTAGCTTATCCATTAGACCTATTTGAAGAGGGTTCCGTTACTAACATGTTTACTTCCATTGTGGGTAACGTATTTGGTTTCAAAGCCCTACGTGCTCTA…
XZ01-1	ATGTCACCACAAACAGAAACTAAAGCAGGTGTTGGATTTCAAGCTGGTGTTAAAGATTATAAATTGACTTACTACACCCCAGAGTATGAAACTAAGGATACTGATATCTTGGCAGCATTCCGAGTAAGTCCTCAGCCTGGGGTTCCGCCCGAAGAAGCAGGGGCTGCAGTAGCTGCCGAATCTTCTACTGGTACATGGACAACTGTTTGGACTGATGGACTTACCAGTCTTGATCGTTACAAAGGACGATGCTATCACATCGAGCCTGTTCCTGGGGAAGACAACCAATTTATCTGTTATGTAGCTTATCCATTAGACCTATTTGAAGAGGGTTCCGTTACTAACATGTTTACTTCCATTGTGGGTAACGTATTTGGTTTCAAAGCCCTACGTGCTCTA…
XZ01-2	ATGTCACCACAAACAGAAACTAAAGCAGGTGTTGGATTTCAAGCTGGTGTTAAAGATTATAAATTGACTTACTACACCCCAGAGTATGAAACTAAGGATACTGATATCTTGGCAGCATTCCGAGTAAGTCCTCAGCCTGGGGTTCCGCCCGAAGAAGCAGGGGCTGCAGTAGCTGCCGAATCTTCTACTGGTACATGGACAACTGTTTGGACTGATGGACTTACCAGTCTTGATCGTTACAAAGGACGATGCTATCACATCGAGCCTGTTCCTGGGGAAGACAACCAATTTATCTGTTATGTAGCTTATCCATTAGACCTATTTGAAGAGGGTTCCGTTACTAACATGTTTACTTCCATTGTGGGTAACGTATTTGGTTTCAAAGCCCTACGTGCTCTA…
XZ01-3	ATGTCACCACAAACAGAAACTAAAGCAGGTGTTGGATTTCAAGCTGGTGTTAAAGATTATAAATTGACTTACTACACCCCAGAGTATGAAACTAAGGATACTGATATCTTGGCAGCATTCCGAGTAAGTCCTCAGCCTGGGGTTCCGCCCGAAGAAGCAGGGGCTGCAGTAGCTGCCGAATCTTCTACTGGTACATGGACAACTGTTTGGACTGATGGACTTACCAGTCTTGATCGTTACAAAGGACGATGCTATCACATCGAGCCTGTTCCTGGGGAAGACAACCAATTTATCTGTTATGTAGCTTATCCATTAGACCTATTTGAAGAGGGTTCCGTTACTAACATGTTTACTTCCATTGTGGGTAACGTATTTGGTTTCAAAGCCCTACGTGCTCTA…
XZ01-4	ATGTCACCACAAACAGAAACTAAAGCAGGTGTTGGATTTCAAGCTGGTGTTAAAGATTATAAATTGACTTACTACACCCCAGAGTATGAAACTAAGGATACTGATATCTTGGCAGCATTCCGAGTAAGTCCTCAGCCTGGGGTTCCGCCCGAAGAAGCAGGGGCTGCAGTAGCTGCCGAATCTTCTACTGGTACATGGACAACTGTTTGGACTGATGGACTTACCAGTCTTGATCGTTACAAAGGACGATGCTATCACATCGAGCCTGTTCCTGGGGAAGACAACCAATTTATCTGTTATGTAGCTTATCCATTAGACCTATTTGAAGAGGGTTCCGTTACTAACATGTTTACTTCCATTGTGGGTAACGTATTTGGTTTCAAAGCCCTACGTGCTCTA…
XZ01-5	ATGTCACCACAAACAGAAACTAAAGCAGGTGTTGGATTTCAAGCTGGTGTTAAAGATTAT-AATTGACTTACTACACCCCAGAGTATGAAACTAAGGATACTGATATCTTGGCAGCATTCCGAGTAAGTCCTCAGCCTGGGGTTCCGCCCGAAGAAGCAGGGGCTGCAGTAGCTGCCGAATCTTCTACTGGTACATGGACAACTGTTTGGACTGATGGACTTACCAGTCTTGATCGTTACAAAGGACGATGCTATCACATCGAGCCTGTTCCTGGGGAAGACAACCAATTTATCTGTTATGTAGCTTATCCATTAGACCTATTTGAAGAGGGTTCCGTTACTAACATGTTTACTTCCATTGTGGGTAACGTATTTGGTTTCAAAGCCCTACGTGCTCTA…
XZ01-6	ATGTCACCACAAACAGAAACTAAAGCAGGTGTTGGATTTCAAGCTGGTGTTAAAGATTATAAATTGACTTACTACACCCCAGAGTATGAAACTAAGGATACTGATATCTTGGCAGCATTCCGAGTAAGTCCTCAGCCTGGGGTTCCGCCCGAAGAAGCAGGGGCTGCAGTAGCTGCCGAATCTTCTACTGGTACATGGACAACTGTTTGGACTGATGGACTTACCAGTCTTGATCGTTACAAAGGACGATGCTATCACATCGAGCCTGTTCCTGGGGAAGACAACCAATTTATCTGTTATGTAGCTTATCCATTAGACCTATTTGAAGAGGGTTCCGTTACTAACATGTTTACTTCCATTGTGGGTAACGTATTTGGTTTCAAAGCCCTACGTGCTCTA…
XZ02-1	ATGTCACCACAAACAGAAACTAAAGCAGGTGTTGGATTTCAAGCTGGTGTTAAAGATTATAAATTGACTTACTACACCCCAGAGTATGAAACTAAGGATACTGATATCTTGGCAGCATTCCGAGTAAGTCCTCAGCCTGGGGTTCCGCCCGAAGAAGCAGGGGCTGCAGTAGCTGCCGAATCTTCTACTGGTACATGGACAACTGTTTGGACTGATGGACTTACCAGTCTTGATCGTTACAAAGGACGATGCTATCACATCGAGCCTGTTCCTGGGGAAGACAACCAATTTATCTGTTATGTAGCTTATCCATTAGACCTATTTGAAGAGGGTTCCGTTACTAACATGTTTACTTCCATTGTGGGTAACGTATTTGGTTTCAAAGCCCTACGTGCTCTA…
XZ02-2	ATGTCACCACAAACAGAAACTAAAGCAGGTGTTGGATTTCAAGCTGGTGTTAAAGATTATAAATTGACTTACTACACCCCAGAGTATGAAACTAAGGATACTGATATCTTGGCAGCATTCCGAGTAAGTCCTCAGCCTGGGGTTCCGCCCGAAGAAGCAGGGGCTGCAGTAGCTGCCGAATCTTCTACTGGTACATGGACAACTGTTTGGACTGATGGACTTACCAGTCTTGATCGTTACAAAGGACGATGCTATCACATCGAGCCTGTTCCTGGGGAAGACAACCAATTTATCTGTTATGTAGCTTATCCATTAGACCTATTTGAAGAGGGTTCCGTTACTAACATGTTTACTTCCATTGTGGGTAACGTATTTGGTTTCAAAGCCCTACGTGCTCTA…
XZ02-3	ATGTCACCACAAACAGAAACTAAAGCAGGTGTTGGATTTCAAGCTGGTGTTAAAGATTAT-AATTGACTTACTACACCCCAGAGTATGAAACTAAGGATACTGATATCTTGGCAGCATTCCGAGTAAGTCCTCAGCCTGGGGTTCCGCCCGAAGAAGCAGGGGCTGCAGTAGCTGCCGAATCTTCTACTGGTACATGGACAACTGTTTGGACTGATGGACTTACCAGTCTTGATCGTTACAAAGGACGATGCTATCACATCGAGCCTGTTCCTGGGGAAGACAACCAATTTATCTGTTATGTAGCTTATCCATTAGACCTATTTGAAGAGGGTTCCGTTACTAACATGTTTACTTCCATTGTGGGTAACGTATTTGGTTTCAAAGCCCTACGTGCTCTA…
XZ02-4	ATGTCACCACAAACAGAAACTAAAGCAGGTGTTGGATTTCAAGCTGGTGTTAAAGATTATAAATTGACTTACTACACCCCAGAGTATGAAACTAAGGATACTGATATCTTGGCAGCATTCCGAGTAAGTCCTCAGCCTGGGGTTCCGCCCGAAGAAGCAGGGGCTGCAGTAGCTGCCGAATCTTCTACTGGTACATGGACAACTGTTTGGACTGATGGACTTACCAGTCTTGATCGTTACAAAGGACGATGCTATCACATCGAGCCTGTTCCTGGGGAAGACAACCAATTTATCTGTTATGTAGCTTATCCATTAGACCTATTTGAAGAGGGTTCCGTTACTAACATGTTTACTTCCATTGTGGGTAACGTATTTGGTTTCAAAGCCCTACGTGCTCTA…
XZ02-5	ATGTCACCACAAACAGAAACTAAAGCAGGTGTTGGATTTCAAGCTGGTGTTAAAGATTATAAATTGACTTACTACACCCCAGAGTATGAAACTAAGGATACTGATATCTTGGCAGCATTCCGAGTAAGTCCTCAGCCTGGGGTTCCGCCCGAAGAAGCAGGGGCTGCAGTAGCTGCCGAATCTTCTACTGGTACATGGACAACTGTTTGGACTGATGGACTTACCAGTCTTGATCGTTACAAAGGACGATGCTATCACATCGAGCCTGTTCCTGGGGAAGACAACCAATTTATCTGTTATGTAGCTTATCCATTAGACCTATTTGAAGAGGGTTCCGTTACTAACATGTTTACTTCCATTGTGGGTAACGTATTTGGTTTCAAAGCCCTACGTGCTCTA…
XZ02-6	ATGTCACCACAAACAGAAACTAAAGCAGGTGTTGGATTTCAAGCTGGTGTTAAAGATTAT-AATTGACTTACTACACCCCAGAGTATGAAACTAAGGATACTGATATCTTGGCAGCATTCCGAGTAAGTCCTCAGCCTGGGGTTCCGCCCGAAGAAGCAGGGGCTGCAGTAGCTGCCGAATCTTCTACTGGTACATGGACAACTGTTTGGACTGATGGACTTACCAGTCTTGATCGTTACAAAGGACGATGCTATCACATCGAGCCTGTTCCTGGGGAAGACAACCAATTTATCTGTTATGTAGCTTATCCATTAGACCTATTTGAAGAGGGTTCCGTTACTAACATGTTTACTTCCATTGTGGGTAACGTATTTGGTTTCAAAGCCCTACGTGCTCTA…
XZ03-1	ATGTCACCACAAACAGAAACTAAAGCAGGTGTTGGATTTCAAGCTGGTGTTAAAGATTATAAATTGACTTACTACACCCCAGAGTATGAAACTAAGGATACTGATATCTTGGCAGCATTCCGAGTAAGTCCTCAGCCTGGGGTTCCGCCCGAAGAAGCAGGGGCTGCAGTAGCTGCCGAATCTTCTACTGGTACATGGACAACTGTTTGGACTGATGGACTTACCAGTCTTGATCGTTACAAAGGACGATGCTATCACATCGAGCCTGTTCCTGGGGAAGACAACCAATTTATCTGTTATGTAGCTTATCCATTAGACCTATTTGAAGAGGGTTCCGTTACTAACATGTTTACTTCCATTGTGGGTAACGTATTTGGTTTCAAAGCCCTACGTGCTCTA…
XZ03-2	ATGTCACCACAAACAGAAACTAAAGCAGGTGTTGGATTTCAAGCTGGTGTTAAAGATTATAAATTGACTTACTACACCCCAGAGTATGAAACTAAGGATACTGATATCTTGGCAGCATTCCGAGTAAGTCCTCAGCCTGGGGTTCCGCCCGAAGAAGCAGGGGCTGCAGTAGCTGCCGAATCTTCTACTGGTACATGGACAACTGTTTGGACTGATGGACTTACCAGTCTTGATCGTTACAAAGGACGATGCTATCACATCGAGCCTGTTCCTGGGGAAGACAACCAATTTATCTGTTATGTAGCTTATCCATTAGACCTATTTGAAGAGGGTTCCGTTACTAACATGTTTACTTCCATTGTGGGTAACGTATTTGGTTTCAAAGCCCTACGTGCTCTA…
XZ03-3	ATGTCACCACAAACAGAAACTAAAGCAGGTGTTGGATTTCAAGCTGGTGTTAAAGATTATAAATTGACTTACTACACCCCAGAGTATGAAACTAAGGATACTGATATCTTGGCAGCATTCCGAGTAAGTCCTCAGCCTGGGGTTCCGCCCGAAGAAGCAGGGGCTGCAGTAGCTGCCGAATCTTCTACTGGTACATGGACAACTGTTTGGACTGATGGACTTACCAGTCTTGATCGTTACAAAGGACGATGCTATCACATCGAGCCTGTTCCTGGGGAAGACAACCAATTTATCTGTTATGTAGCTTATCCATTAGACCTATTTGAAGAGGGTTCCGTTACTAACATGTTTACTTCCATTGTGGGTAACGTATTTGGTTTCAAAGCCCTACGTGCTCTA…
XZ03-4	ATGTCACCACAAACAGAAACTAAAGCAGGTGTTGGATTTCAAGCTGGTGTTAAAGATTATAAATTGACTTACTACACCCCAGAGTATGAAACTAAGGATACTGATATCTTGGCAGCATTCCGAGTAAGTCCTCAGCCTGGGGTTCCGCCCGAAGAAGCAGGGGCTGCAGTAGCTGCCGAATCTTCTACTGGTACATGGACAACTGTTTGGACTGATGGACTTACCAGTCTTGATCGTTACAAAGGACGATGCTATCACATCGAGCCTGTTCCTGGGGAAGACAACCAATTTATCTGTTATGTAGCTTATCCATTAGACCTATTTGAAGAGGGTTCCGTTACTAACATGTTTACTTCCATTGTGGGTAACGTATTTGGTTTCAAAGCCCTACGTGCTCTA…
XZ03-5	ATGTCACCACAAACAGAAACTAAAGCAGGTGTTGGATTTCAAGCTGGTGTTAAAGATTAT-AATTGACTTACTACACCCCAGAGTATGAAACTAAGGATACTGATATCTTGGCAGCATTCCGAGTAAGTCCTCAGCCTGGGGTTCCGCCCGAAGAAGCAGGGGCTGCAGTAGCTGCCGAATCTTCTACTGGTACATGGACAACTGTTTGGACTGATGGACTTACCAGTCTTGATCGTTACAAAGGACGATGCTATCACATCGAGCCTGTTCCTGGGGAAGACAACCAATTTATCTGTTATGTAGCTTATCCATTAGACCTATTTGAAGAGGGTTCCGTTACTAACATGTTTACTTCCATTGTGGGTAACGTATTTGGTTTCAAAGCCCTACGTGCTCTA…
XZ03-6	ATGTCACCACAAACAGAAACTAAAGCAGGTGTTGGATTTCAAGCTGGTGTTAAAGATTATAAATTGACTTACTACACCCCAGAGTATGAAACTAAGGATACTGATATCTTGGCAGCATTCCGAGTAAGTCCTCAGCCTGGGGTTCCGCCCGAAGAAGCAGGGGCTGCAGTAGCTGCCGAATCTTCTACTGGTACATGGACAACTGTTTGGACTGATGGACTTACCAGTCTTGATCGTTACAAAGGACGATGCTATCACATCGAGCCTGTTCCTGGGGAAGACAACCAATTTATCTGTTATGTAGCTTATCCATTAGACCTATTTGAAGAGGGTTCCGTTACTAACATGTTTACTTCCATTGTGGGTAACGTATTTGGTTTCAAAGCCCTACGTGCTCTA…

## Sheet: Es-cpDNA3+4+5
Individual	Sequence		Note: there were 10 individuals (QTP: 3; NC: 1; XJ: 6) that sequenced failed with the non-coding regions, so there were 127 sequences in the dataset Es-cpDNA3+4+5
GS01-1	TAATCTA-GGGCTTCGTGAATATGAACTAAATCCTTTTGTTTTTCTTCCATAAAATAAAATGTCTGATCTATAGAAATAAAAGATAAAGAAAAAAGGGGAAAAA---TTTTTTTTTTTCTAATCCATATCTCTCTCATTCCTTTCTTACAAACAAAAGAGTTTTTCTTATTGAAGGGTGGATTATTATCCATTTTTAGTGATAAAAAATCACGACATACTAGTTATGTCACTCTCACTATACCCACGTATAATATAATATGTGGGTATGTAGTATATGATTCGTCTATTTCTTAGAGTACGAAAGACGAATCGAATCTTCTTATGGTTCTATTTAAGAATGGGTATGCCATACACCCCGCGTCCTAAAAAAAAAGTTCTTTCGATTTTCAATTAGATAC…
GS01-2	TAATCTA-GGGCTTCGTGAATATGAACTAAATCCTTTTGTTTTTCTTCCATAAAATAAAATGTCTGATCTATAGAAATAAAAGATAAAGAAAAAAGGGGAAAAA---TTTTTTTTTTTCTAATCCATATCTCTCTCATTCCTTTCTTACAAACAAAAGAGTTTTTCTTATTGAAGGGTGGATTATTATCCATTTTTAGTGATAAAAAATCACGACATACTAGTTATGTCACTCTCACTATACCCACGTATAATATAATATGTGGGTATGTAGTATATGATTCGTCTATTTCTTAGAGTACGAAAGACGAATCGAATCTTCTTATGGTTCTATTTAAGAATGGGTATGCCATACACCCCGCGTCCTAAAAAAAAAGTTCTTTCGATTTTCGATTAGATAC…
GS01-3	TAATCTAGGGGCTTCGTGAATATGAACTAAATCCTTTTGTTTTTCTTCCATAAAATAAAATGTCTGATCTATAGAAATAAAAGATAAAGAAAAAAGGGGAAAAA---TTTTTTTTTTTCTAATCCATATCTCTCTCATTCCTTTCTTACAAACAAAAGAGTTTTTCTTATTGAAGGGTGGATTATTATCCATTTTTAGTGATAAAAAATCACGACATACTAGTTATGTCACTCTCACTATACCCACGTATAATATAATATGTGGGTATGTAGTATATGATTCGTCTATTTCTTAGAGTACGAAAGACGAATCGAATCTTCTTATGGTTCTATTTAAGAATGGGTATGCCATACACCCCGCGTCCTAAAAAAAAAGTTCTTTCGATTTTCGATTAGATAC…
GS01-4	TAATCTA-GGGGTTCGTGAATATGAACTAAATCCTTTTGTTTTTCTTCCATAAAATAAAATGTCTGATCTATAGAAATAAAAGATAAAGAAAAAAGGGGAAAAA---TTTTTTTTTTTCTAATCCATATCTCTCTCATTCCTTTCTTACAAACAAAAGAGTTTTTCTTATTGAAGGGTGGATTATTATCCATTTTTAGTGATAAAAAATCACGACATACTAGTTATGTCACTCTCACTATACCCACGTATAATATAATATGTGGGTATGTAGTATATGATTCGTCTATTTCTTAGAGTACGAAAGACGAATCGAATCTTCTTATGGTTCTATTTAAGAATGGGTATGCCATACACCCCGCGTCCTAAAAAAAAAGTTCTTTCGATTTTCGATTAGATAC…
GS01-5	TAATCTA-GGGGCTCGTGAATATGAACTAAATCCTTTTGTTTTTCTTCCATAAAATAAAATGTCTGATCTATAGAAATAAAAGATAAAGAAAAAAGGGGAAAAA---TTTTTTTTTTTCTAATCCATATCTCTCTCATTCCTTTCTTACAAACAAAAGAGTTTTTCTTATTGAAGGGTGGATTATTATCCATTTTTAGTGATAAAAAATCACGACATACTAGTTATGTCACTCTCACTATACCCACGTATAATATAATATGTGGGTATGTAGTATATGATTCGTCTATTTCTTAGAGTACGAAAGACGAATCGAATCTTCTTATGGTTCTATTTAAGAATGGGTATGCCATACACCCCGCGTCCTAAAAAAAAAGTTCTTTCGATTTTCGATTAGATAC…
GS01-6	TAATCTA-GGGCTTCGTGAATATGAACTAAATCCTTTTGTTTTTCTTCCATAAAATAAAATGTCTGATCTATAGAAATAAAAGATAAAGAAAAAAGGGGAAAAA---TTTTTTTTTTTCTAATCCATATCTCTCTCATTCCTTTCTTACAAACAAAAGAGTTTTTCTTATTGAAGGGTGGATTATTATCCATTTTTAGTGATAAAAAATCACGACATACTAGTTATGTCACTCTCACTATACCCACGTATAATATAATATGTGGGTATGTAGTATATGATTCGTCTATTTCTTAGAGTACGAAAGACGAATCGAATCTTCTTATGGTTCTATTTAAGAATGGGTATGCCATACACCCCGCGTCCTAAAAAAAAAGTTCTTTCGATTTTCGATTAGATAC…
GS02-1	TAATCTA-GGGGTTCGTGAATATGAACTAAATCCTTTTGTTTTTTTTCCATAAAATAAAATGTCTGATCTATAGAAATAAAAGATAAAGAAAAAAGGGGAAAAT---TTTTTTTTTTTCTAATCCATATCTCTCTCATTCCTTTCTTACAAACAAAAGAGTTTTTCTTATTGAAGGGTGGATTATTATCCATTTTTAGTGATAAAAAATCACGACATACTAGTTATGTCACTCTCACTATACCCACGTATAATATAATATGTGGGTATGTAGTATATGATTCGTCTATTTCTTAGAGTACGAAAGACGAATCGAATCTTCTTATGGTTCTATTTAAGAATGGGTATGCCATACACCCCGCGTCCTAAAAAAAAAGTTCTTTCGA-TTTCGATTAGATAC…
GS02-2	TAATCTA-GGGCTTCGTGAATATGAACTAAATCCTTTTGTTTTTCTTCCATAAAATAAAATGTCTGATCTATAGAAATAAAAGATAAAGAAAAAAGGGGAAAAA---TTTTTTTTTTTCTAATCCATATCTCTCTCATTCCTTTCTTACAAACAAAAGAGTTTTTCTTATTGAAGGGTGGATTATTATCCATTTTTAGTGATAAAAAATCACGACATACTAGTTATGTCACTCTCACTATACCCACGTATAATATAATATGTGGGTATGTAGTATATGATTCGTCTATTTCTTAGAGTACGAAAGACGAATCGAATCTTCTTATGGTTCTATTTAAGAATGGGTATGCCATACACCCCGCGTCCTAAAAAAAAAGTTCTTTCGA-TTTCGATTAGATAC…
GS02-3	TAATCTA-GGGGTTCGTGAATATGAACTAAATCCTTTTGTTTTTCTTCCATAAAATAAAATGTCTGATCTATAGAAATAAAAGATAAAGAAAAAAGGGGAAAAA---TTTTTTTTTTTCTAATCCATATCTCTCTCATTCCTTTCTTACAAACAAAAGAGTTTTTCTTATTGAAGGGTGGATTATTATCCATTTTTAGTGATAAAAAATCACGACATACTAGTTATGTCACTCTCACTATACCCACGTATAATATAATATGTGGGTATGTAGTATATGATTCGTCTATTTCTTAGAGTACGAAAGACGAATCGAATCTTCTTATGGTTCTATTTAAGAATGGGTATGCCATACACCCCGCGTCCTAAAAAAAAAGTTCTTTCGA-TTTCGATTAGATAC…
GS02-4	TAATCTA-GGGGCTCGTGAATATGAACTAAATCCTTTTGTTTTTCTTCCATAAAATAAAATGTCTGATCTATAGAAATAAAAGATAAAGAAAAAAGGGGAAAAA---TTTTTTTTTTTCTAATCCATATCTCTCTCATTCCTTTCTTACAAACAAAAGAGTTTTTCTTATTGAAGGGTGGATTATTATCCATTTTTAGTGATAAAAAATCACGACATACTAGTTATGTCACTCTCACTATACCCACGTATAATATAATATGTGGGTATGTAGTATATGATTCGTCTATTTCTTAGAGTACGAAAGACGAATCGAATCTTCTTATGGTTCTATTTAAGAATGGGTATGCCATACACCCCGCGTCCTAAAAAAAAAGTTCTTTCGA-TTTCGATTAGATAC…
GS02-5	TAATCTA-GGGCTTCGTGAATATGAACTAAATCCTTTTGTTTTTCTTCCATAAAATAAAATGTCTGATCTATAGAAATAAAAGATAAAGAAAAAAGGGGAAAAA---TTTTTTTTTTTCTAATCCATATCTCTCTCATTCCTTTCTTACAAACAAAAGAGTTTTTCTTATTGAAGGGTGGATTATTATCCATTTTTAGTGATAAAAAATCACGACATACTAGTTATGTCACTCTCACTATACCCACGTATAATATAATATGTGGGTATGTAGTATATGATTCGTCTATTTCTTAGAGTACGAAAGACGAATCGAATCTTCTTATGGTTCTATTTAAGAATGGGTATGCCATACACCCCGCGTCCTAAAAAAAAAGTTCTTTCGA-TTTCGATTAGATAC…
GS02-6	TAATCTA-GGGGCTCGTGAATATGAACTAAATCCTTTTGTTTTTCTTCCATAAAATAAAATGTCTGATCTATAGAAATAAAAGATAAAGAAAAAAGGGGAAAAA---TTTTTTTTTTTCTAATCCATATCTCTCTCATTCCTTTCTTACAAACAAAAGAGTTTTTCTTATTGAAGGGTGGATTATTATCCATTTTTAGTGATAAAAAATCACGACATACTAGTTATGTCACTCTCACTATACCCACGTATAATATAATATGTGGGTATGTAGTATATGATTCGTCTATTTCTTAGAGTACGAAAGACGAATCGAATCTTCTTATGGTTCTATTTAAGAATGGGTATGCCATACACCCCGCGTCCTAAAAAAAAAGTTCTTTCGATTTTCGATTAGATAC…
GS03-1	TAATCTAGGGGGTTCGGGAATATGAACTAAATCCTTTTGTTTTTTTTCCATAAAATAAAATGTCTGATCTATAGAAATAAAAGATAAAGAAAAAGGGGGAAAAT--TTTTTTTTTTTTCTAATCCATATCTCTCTCATTCCTTTCTTACAAACAAAAGAGTTTTTCTTATTGAAGGGTGGATTATTATCCATTTTTAGTGATAAAAAATCACGACATACTAGTTATGTCACTCTCACTATACCCACGTATAATATAATATGTGGGTATGTAGTATATGATTCGTCTATTTCTTAGAGTACGAAAGACGAATCGAATCTTCTTATGGTTCTATTTAAGAATGGGTATGCCATACACCCCGCGTCCTAAAAAAAAAGTTCTTTCGA-TTTCGATTAGATAC…
GS03-2	TAATCTAGGGGGTTCGTGAATATGAACTAAATCCTTTTGTTTTTTTTCCATAAAATAAAATGTCTGATCTATAGAAATAAAAGATAAAGAAAAAGGGGGAAAAT--TTTTTTTTTTTTCTAATCCATATCTCTCTCATTCCTTTCTTACAAACAAAAGAGTTTTTCTTATTGAAGGGTGGATTATTATCCATTTTTAGTGATAAAAAATCACGACATACTAGTTATGTCACTCTCACTATACCCACGTATAATATAATATGTGGGTATGTAGTATATGATTCGTCTATTTCTTAGAGTACGAAAGACGAATCGAATCTTCTTATGGTTCTATTTAAGAATGGGTATGCCATACACCCCGCGTCCTAAAAAAAAAGTTCTTTCGA-TTTCGATTAGATAC…
GS03-3	TAATCTA-GGGGTTCGTGAATATGAACTAAATCCTTTTGTTTTTTTTCCATAAAATAAAATGTCTGATCTATAGAAATAAAAGATAAAGAAAAAGGGGGAAAAA-TTTTTTTTTTTTTCTAATCCATATCTCTCTCATTCCTTTCTTACAAACAAAAGAGTTTTTCTTATTGAAGGGTGGATTATTATCCATTTTTAGTGATAAAAAATCACGACATACTAGTTATGTCACTCTCACTATACCCACGTATAATATAATATGTGGGTATGTAGTATATGATTCGTCTATTTCTTAGAGTACGAAAGACGAATCGAATCTTCTTATGGTTCTATTTAAGAATGGGTATGCCATACACCCCGCGTCCTAAAAAAAAAGTTCTTTCGA-TTTCGATTAGATAC…
GS03-4	TAATCTAGGGGGTTCGTGAATATGAACTAAATCCTTTTGTTTTTTTTCCATAAAATAAAATGTCTGATCTATAGAAATAAAAGATAAAGAAAAAGGGGGAAAAT--TTTTTTTTTTTTCTAATCCATATCTCTCTCATTCCTTTCTTACAAACAAAAGAGTTTTTCTTATTGAAGGGTGGATTATTATCCATTTTTAGTGATAAAAAATCACGACATACTAGTTATGTCACTCTCACTATACCCACGTATAATATAATATGTGGGTATGTAGTATATGATTCGTCTATTTCTTAGAGTACGAAAGACGAATCGAATCTTCTTATGGTTCTATTTAAGAATGGGTATGCCATACACCCCGCGTCCTAAAAAAAAAGTTCTTTCGA-TTTCGATTAGATAC…
GS03-5	TAATCTAGGGGGTTCGTGAATATGAACTAAATCCTTTTGTTTTTTTTCCATAAAATAAAATGTCTGATCTATAGAAATAAAAGATAAAGAAAAAGGGGGAAAAA-TTTTTTTTTTTTTCTAATCCATATCTCTCTCATTCCTTTCTTACAAACAAAAGAGTTTTTCTTATTGAAGGGTGGATTATTATCCATTTTTAGTGATAAAAAATCACGACATACTAGTTATGTCACTCTCACTATACCCACGTATAATATAATATGTGGGTATGTAGTATATGATTCGTCTATTTCTTAGAGTACGAAAGACGAATCGAATCTTCTTATGGTTCTATTTAAGAATGGGTATGCCATACACCCCGCGTCCTAAAAAAAAAGTTCTTTCGA-TTTCGATTAGATAC…
GS03-6	TAATCTA-GGGGTTCGTGAATATGAACTAAATCCTTTTGTTTTTTTTCCATAAAATAAAATGTCTGATCTATAGAAATAAAAGATAAAGAAAAAGGGGGAAAAT--TTTTTTTTTTTTCTAATCCATATCTCTCTCATTCCTTTCTTACAAACAAAAGAGTTTTTCTTATTGAAGGGTGGATTATTATCCATTTTTAGTGATAAAAAATCACGACATACTAGTTATGTCACTCTCACTATACCCACGTATAATATAATATGTGGGTATGTAGTATATGATTCGTCTATTTCTTAGAGTACGAAAGACGAATCGAATCTTCTTATGGTTCTATTTAAGAATGGGTATGCCATACACCCCGCGTCCTAAAAAAAAAGTTCTTTCGA-TTTCGATTAGATAC…
HB01-1	TAATCTA-GGGCTTCGTGAATATGAACTAAATCCTTTTGTTTTTCTTCCATAAAATAAAATGTCTGATCTATAGAAATAAAAGATAAAGAAAAAAGGGGAAAAA---TTTTTTTTTTTCTAATCCATATCTCTCTCATTCCTTTCTTACAAACAAAAGAGTTTTTCTTATTGAAGGGTGGATTATTATCCATTTTTAGTGATAAAAAATCACGACATACTAGTTATGTCACTCTCACTATACCCACGTATAATATAATATGTGGGTATGTAGTATATGATTCGTCTATTTCTTAGAGTACGAAAGACGAATCGAATCTTCTTATGGTTCTATTTAAGAATGGGTATGCCATACACCCCGCGTCCTAAAAAAAAAGTTCTTTCGA-TTTCGATTAGATAC…
HB01-2	TAATCTA-GGGCTTCGTGAATATGAACTAAATCCTTTTGTTTTTCTTCCATAAAATAAAATGTCTGATCTATAGAAATAAAAGATAAAGAAAAAAGGGGAAAAA---TTTTTTTTTTTCTAATCCATATCTCTCTCATTCCTTTCTTACAAACAAAAGAGTTTTTCTTATTGAAGGGTGGATTATTATCCATTTTTAGTGATAAAAAATCACGACATACTAGTTATGTCACTCTCACTATACCCACGTATAATATAATATGTGGGTATGTAGTATATGATTCGTCTATTTCTTAGAGTACGAAAGACGAATCGAATCTTCTTATGGTTCTATTTAAGAATGGGTATGCCATACACCCCGCGTCCTAAAAAAAAAGTTCTTTCGA-TTTCGATTAGATAC…
HB01-3	TAATCTA-GGGCTTCGTGAATATGAACTAAATCCTTTTGTTTTTCTTCCATAAAATAAAATGTCTGATCTATAGAAATAAAAGATAAAGAAAAAAGGGGAAAAA---TTTTTTTTTTTCTAATCCATATCTCTCTCATTCCTTTCTTACAAACAAAAGAGTTTTTCTTATTGAAGGGTGGATTATTATCCATTTTTAGTGATAAAAAATCACGACATACTAGTTATGTCACTCTCACTATACCCACGTATAATATAATATGTGGGTATGTAGTATATGATTCGTCTATTTCTTAGAGTACGAAAGACGAATCGAATCTTCTTATGGTTCTATTTAAGAATGGGTATGCCATACACCCCGCGTCCTAAAAAAAAAGTTCTTTCGA-TTTCGATTAGATAC…
HB01-4	TAATCTA-GGGCTTCGTGAATATGAACTAAATCCTTTTGTTTTTCTTCCATAAAATAAAATGTCTGATCTATAGAAATAAAAGATAAAGAAAAAAGGGGAAAAA---TTTTTTTTTTTCTAATCCATATCTCTCTCATTCCTTTCTTACAAACAAAAGAGTTTTTCTTATTGAAGGGTGGATTATTATCCATTTTTAGTGATAAAAAATCACGACATACTAGTTATGTCACTCTCACTATACCCACGTATAATATAATATGTGGGTATGTAGTATATGATTCGTCTATTTCTTAGAGTACGAAAGACGAATCGAATCTTCTTATGGTTCTATTTAAGAATGGGTATGCCATACACCCCGCGTCCTAAAAAAAAAGTTCTTTCGA-TTTCGATTAGATAC…
HB01-5	TAATCTA-GGGCTTCGTGAATATGAACTAAATCCTTTTGTTTTTCTTCCATAAAATAAAATGTCTGATCTATAGAAATAAAAGATAAAGAAAAAAGGGGAAAAA---TTTTTTTTTTTCTAATCCATATCTCTCTCATTCCTTTCTTACAAACAAAAGAGTTTTTCTTATTGAAGGGTGGATTATTATCCATTTTTAGTGATAAAAAATCACGACATACTAGTTATGTCACTCTCACTATACCCACGTATAATATAATATGTGGGTATGTAGTATATGATTCGTCTATTTCTTAGAGTACGAAAGACGAATCGAATCTTCTTATGGTTCTATTTAAGAATGGGTATGCCATACACCCCGCGTCCTAAAAAAAAAGTTCTTTCGATTTTCGATTAGATAC…
HB01-6	TAATCTA-GGGCTTCGTGAATATGAACTAAATCCTTTTGTTTTTCTTCCATAAAATAAAATGTCTGATCTATAGAAATAAAAGATAAAGAAAAAAGGGGAAAAA---TTTTTTTTTTTCTAATCCATATCTCTCTCATTCCTTTCTTACAAACAAAAGAGTTTTTCTTATTGAAGGGTGGATTATTATCCATTTTTAGTGATAAAAAATCACGACATACTAGTTATGTCACTCTCACTATACCCACGTATAATATAATATGTGGGTATGTAGTATATGATTCGTCTATTTCTTAGAGTACGAAAGACGAATCGAATCTTCTTATGGTTCTATTTAAGAATGGGTATGCCATACACCCCGCGTCCTAAAAAAAAAGTTCTTTCGA-TTTCGATTAGATAC…
HB02-1	TAATCTA-GGGGTTCGTGAATATGAACTAAATCCTTTTGTTTTTCTTCCATAAAATAAAATGTCTGATCTATAGAAATAAAAGATAAAGAAAAAAGGGGAAAAA---TTTTTTTTTTTCTAATCCATATCTCTCTCATTCCTTTCTTACAAACAAAAGAGTTTTTCTTATTGAAGGGTGGATTATTATCCATTTTTAGTGATAAAAAATCACGACATACTAGTTATGTCACTCTCACTATACCCACGTATAATATAATATGTGGGTATGTAGTATATGATTCGTCTATTTCTTAGAGTACGAAAGACGAATCGAATCTTCTTATGGTTCTATTTAAGAATGGGTATGCCATACACCCCGCGTCCTAAAAAAAAAGTTCTTTCGA-TTTCGATTAGATAC…
HB02-2	TAATCTA-GGGGTTCGTGAATATGAACTAAATCCTTTTGTTTTTCTTCCATAAAATAAAATGTCTGATCTATAGAAATAAAAGATAAAGAAAAAAGGGGAAAAA---TTTTTTTTTTTCTAATCCATATCTCTCTCATTCCTTTCTTACAAACAAAAGAGTTTTTCTTATTGAAGGGTGGATTATTATCCATTTTTAGTGATAAAAAATCACGACATACTAGTTATGTCACTCTCACTATACCCACGTATAATATAATATGTGGGTATGTAGTATATGATTCGTCTATTTCTTAGAGTACGAAAGACGAATCGAATCTTCTTATGGTTCTATTTAAGAATGGGTATGCCATACACCCCGCGTCCTAAAAAAAAAGTTCTTTCGA-TTTCGATTAGATAC…
HB02-3	TAATCTA-GGGCTTCGTGAATATGAACTAAATCCTTTTGTTTTTCTTCCATAAAATAAAATGTCTGATCTATAGAAATAAAAGATAAAGAAAAAAGGGGAAAAT---TTTTTTTTTTTCTAATCCATATCTCTCTCATTCCTTTCTTACAAACAAAAGAGTTTTTCTTATTGAAGGGTGGATTATTATCCATTTTTAGTGATAAAAAATCACGACATACTAGTTATGTCACTCTCACTATACCCACGTATAATATAATATGTGGGTATGTAGTATATGATTCGTCTATTTCTTAGAGTACGAAAGACGAATCGAATCTTCTTATGGTTCTATTTAAGAATGGGTATGCCATACACCCCGCGTCCTAAAAAAAAAGTTCTTTCGA-TTTCGATTAGATAC…
HB02-4	TAATCTA-GGGCTTCGTGAATATGAACTAAATCCTTTTGTTTTTCTTCCATAAAATAAAATGTCTGATCTATAGAAATAAAAGATAAAGAAAAAAGGGGAAAAT---TTTTTTTTTTTCTAATCCATATCTCTCTCATTCCTTTCTTACAAACAAAAGAGTTTTTCTTATTGAAGGGTGGATTATTATCCATTTTTAGTGATAAAAAATCACGACATACTAGTTATGTCACTCTCACTATACCCACGTATAATATAATATGTGGGTATGTAGTATATGATTCGTCTATTTCTTAGAGTACGAAAGACGAATCGAATCTTCTTATGGTTCTATTTAAGAATGGGTATGCCATACACCCCGCGTCCTAAAAAAAAAGTTCTTTCGA-TTTCGATTAGATAC…
HB02-5	TAATCTA-GGGCTTCGTGAATATGAACTAAATCCTTTTGTTTTTCTTCCATAAAATAAAATGTCTGATCTATAGAAATAAAAGATAAAGAAAAAAGGGGAAAAA---TTTTTTTTTTTCTAATCCATATCTCTCTCATTCCTTTCTTACAAACAAAAGAGTTTTTCTTATTGAAGGGTGGATTATTATCCATTTTTAGTGATAAAAAATCACGACATACTAGTTATGTCACTCTCACTATACCCACGTATAATATAATATGTGGGTATGTAGTATATGATTCGTCTATTTCTTAGAGTACGAAAGACGAATCGAATCTTCTTATGGTTCTATTTAAGAATGGGTATGCCATACACCCCGCGTCCTAAAAAAAAAGTTCTTTCGA-TTTCGATTAGATAC…
HB02-6	TAATCTA-GGGCTTCGTGAATATGAACTAAATCCTTTTGTTTTTCTTCCATAAAATAAAATGTCTGATCTATAGAAATAAAAGATAAAGAAAAAAGGGGAAAAA---TTTTTTTTTTTCTAATCCATATCTCTCTCATTCCTTTCTTACAAACAAAAGAGTTTTTCTTATTGAAGGGTGGATTATTATCCATTTTTAGTGATAAAAAATCACGACATACTAGTTATGTCACTCTCACTATACCCACGTATAATATAATATGTGGGTATGTAGTATATGATTCGTCTATTTCTTAGAGTACGAAAGACGAATCGAATCTTCTTATGGTTCTATTTAAGAATGGGTATGCCATACACCCCGCGTCCTAAAAAAAAAGTTCTTTCGA-TTTCGATTAGATAC…
HB03-1	TAATCTA-GGGCTTCGTGAATATGAACTAAATCCTTTTGTTTTTCTTCCATAAAATAAAATGTCTGATCTATAGAAATAAAAGATAAAGAAAAAAGGGGAAAAA---TTTTTTTTTTTCTAATCCATATCTCTCTCATTCCTTTCTTACAAACAAAAGAGTTTTTCTTATTGAAGGGTGGATTATTATCCATTTTTAGTGATAAAAAATCACGACATACTAGTTATGTCACTCTCACTATACCCACGTATAATATAATATGTGGGTATGTAGTATATGATTCGTCTATTTCTTAGAGTACGAAAGACGAATCGAATCTTCTTATGGTTCTATTTAAGAATGGGTATGCCATACACCCCGCGTCCTAAAAAAAAAGTTCTTTCGA-TTTCGATTAGATAC…
HB03-2	TAATCTA-GGGCTTCGTGAATATGAACTAAATCCTTTTGTTTTTCTTCCATAAAATAAAATGTCTGATCTATAGAAATAAAAGATAAAGAAAAAAGGGGAAAAA---TTTTTTTTTTTCTAATCCATATCTCTCTCATTCCTTTCTTACAAACAAAAGAGTTTTTCTTATTGAAGGGTGGATTATTATCCATTTTTAGTGATAAAAAATCACGACATACTAGTTATGTCACTCTCACTATACCCACGTATAATATAATATGTGGGTATGTAGTATATGATTCGTCTATTTCTTAGAGTACGAAAGACGAATCGAATCTTCTTATGGTTCTATTTAAGAATGGGTATGCCATACACCCCGCGTCCTAAAAAAAAAGTTCTTTCGA-TTTCGATTAGATAC…
HB03-4	TAATcTA-GGGCTTCGTGAATATGAACTAAATCCTTTTGTTTTTCTTCCATAAAATAAAATGTCTGATCTATAGAAATAAAAGATAAAGAAAAAAGGGGAAAAA---TTTTTTTTTTTCTAATCCATATCTCTCTCATTCCTTTCTTACAAACAAAAGAGTTTTTCTTATTGAAGGGTGGATTATTATCCATTTTTAGTGATAAAAAATCACGACATACTAGTTATGTCACTCTCACTATACCCACGTATAATATAATATGTGGGTATGTAGTATATGATTCGTCTATTTCTTAGAGTACGAAAGACGAATCGAATCTTCTTATGGTTCTATTTAAGAATGGGTATGCCATACACCCCGCGTCCTAAAAAAAAAGTTCTTTCGA-TTTCGATTAGATAC…
HB03-5	TAATcTA-GGGCTTCGTGAATATGAACTAAATCCTTTTGTTTTTCTTCCATAAAATAAAATGTCTGATCTATAGAAATAAAAGATAAAGAAAAAAGGGGAAAAA---TTTTTTTTTTTCTAATCCATATCTCTCTCATTCCTTTCTTACAAACAAAAGAGTTTTTCTTATTGAAGGGTGGATTATTATCCATTTTTAGTGATAAAAAATCACGACATACTAGTTATGTCACTCTCACTATACCCACGTATAATATAATATGTGGGTATGTAGTATATGATTCGTCTATTTCTTAGAGTACGAAAGACGAATCGAATCTTCTTATGGTTCTATTTAAGAATGGGTATGCCATACACCCCGCGTCCTAAAAAAAAAGTTCTTTCGA-TTTCGATTAGATAC…
HB03-6	TAATcTA-GGGCTTCGTGAATATGAACTAAATCCTTTTGTTTTTCTTCCATAAAATAAAATGTCTGATCTATAGAAATAAAAGATAAAGAAAAAAGGGGAAAAA---TTTTTTTTTTTCTAATCCATATCTCTCTCATTCCTTTCTTACAAACAAAAGAGTTTTTCTTATTGAAGGGTGGATTATTATCCATTTTTAGTGATAAAAAATCACGACATACTAGTTATGTCACTCTCACTATACCCACGTATAATATAATATGTGGGTATGTAGTATATGATTCGTCTATTTCTTAGAGTACGAAAGACGAATCGAATCTTCTTATGGTTCTATTTAAGAATGGGTATGCCATACACCCCGCGTCCTAAAAAAAAAGTTCTTTCGA-TTTCGATTAGATAC…
NM01-1	TAATCTA-GGGGCTCGTGAATATGAACTAAATCCTTTTGTTTTTCTTCCATAAAATAAAATGTCTGATCTATAGAAATAAAAGATAAAGAAAAAAGGGGAAAAA---TTTTTTTTTTTCTAATCCATATCTCTCTCATTCCTTTCTTACAAACAAAAGAGTTTTTCTTATTGAAGGGTGGATTATTATCCATTTTTAGTGATAAAAAATCACGACATACTAGTTATGTCACTCTCACTATACCCACGTATAATATAATATGTGGGTATGTAGTATATGATTCGTCTATTTCTTAGAGTACGAAAGACGAATCGAATCTTCTTATGGTTCTATTTAAGAATGGGTATGCCATACACCCCGCGTCCTAAAAAAAAAGTTCTTTCGA-TTTCGATTAGATAC…
NM01-2	TAATCTAGGGGCTTCGTGAATATGAACTAAATCCTTTTGTTTTTCTTCCATAAAATAAAATGTCTGATCTATAGAAATAAAAGATAAAGAAAAAAGGGGAAAAA---TTTTTTTTTTTCTAATCCATATCTCTCTCATTCCTTTCTTACAAACAAAAGAGTTTTTCTTATTGAAGGGTGGATTATTATCCATTTTTAGTGATAAAAAATCACGACATACTAGTTATGTCACTCTCACTATACCCACGTATAATATAATATGTGGGTATGTAGTATATGATTCGTCTATTTCTTAGAGTACGAAAGACGAATCGAATCTTCTTATGGTTCTATTTAAGAATGGGTATGCCATACACCCCGCGTCCTAAAAAAAAAGTTCTTTCGA-TTTCGATTAGATAC…
NM01-3	TAATCTA-GGGGCTCGTGAATATGAACTAAATCCTTTTGTTTTTCTTCCATAAAATAAAATGTCTGATCTATAGAAATAAAAGATAAAGAAAAAAGGGGAAAAA---TTTTTTTTTTTCTAATCCATATCTCTCTCATTCCTTTCTTACAAACAAAAGAGTTTTTCTTATTGAAGGGTGGATTATTATCCATTTTTAGTGATAAAAAATCACGACATACTAGTTATGTCACTCTCACTATACCCACGTATAATATAATATGTGGGTATGTAGTATATGATTCGTCTATTTCTTAGAGTACGAAAGACGAATCGAATCTTCTTATGGTTCTATTTAAGAATGGGTATGCCATACACCCCGCGTCCTAAAAAAAAAGTTCTTTCGATTTTCGATTAGATAC…
NM01-4	TAATCTA-GGGGCTCGTGAATATGAACTAAATCCTTTTGTTTTTCTTCCATAAAATAAAATGTCTGATCTATAGAAATAAAAGATAAAGAAAAAAGGGGAAAAA---TTTTTTTTTTTCTAATCCATATCTCTCTCATTCCTTTCTTACAAACAAAAGAGTTTTTCTTATTGAAGGGTGGATTATTATCCATTTTTAGTGATAAAAAATCACGACATACTAGTTATGTCACTCTCACTATACCCACGTATAATATAATATGTGGGTATGTAGTATATGATTCGTCTATTTCTTAGAGTACGAAAGACGAATCGAATCTTCTTATGGTTCTATTTAAGAATGGGTATGCCATACACCCCGCGTCCTAAAAAAAAAGTTCTTTCGA-TTTCGATTAGATAC…
NM01-5	TAATCTA-GGGGCTCGTGAATATGAACTAAATCCTTTTGTTTTTCTTCCATAAAATAAAATGTCTGATCTATAGAAATAAAAGATAAAGAAAAAAGGGGAAAAA---TTTTTTTTTTTCTAATCCATATCTCTCTCATTCCTTTCTTACAAACAAAAGAGTTTTTCTTATTGAAGGGTGGATTATTATCCATTTTTAGTGATAAAAAATCACGACATACTAGTTATGTCACTCTCACTATACCCACGTATAATATAATATGTGGGTATGTAGTATATGATTCGTCTATTTCTTAGAGTACGAAAGACGAATCGAATCTTCTTATGGTTCTATTTAAGAATGGGTATGCCATACACCCCGCGTCCTAAAAAAAAAGTTCTTTCGA-TTTCGATTAGATAC…
NM01-6	TAATCTA-GGGGCTCGTGAATATGAACTAAATCCTTTTGTTTTTCTTCCATAAAATAAAATGTCTGATCTATAGAAATAAAAGATAAAGAAAAAAGGGGAAAAA---TTTTTTTTTTTCTAATCCATATCTCTCTCATTCCTTTCTTACAAACAAAAGAGTTTTTCTTATTGAAGGGTGGATTATTATCCATTTTTAGTGATAAAAAATCACGACATACTAGTTATGTCACTCTCACTATACCCACGTATAATATAATATGTGGGTATGTAGTATATGATTCGTCTATTTCTTAGAGTACGAAAGACGAATCGAATCTTCTTATGGTTCTATTTAAGAATGGGTATGCCATACACCCCGCGTCCTAAAAAAAAAGTTCTTTCGATTTTCGATTAGATAC…
NM02-1	TAATCTA-GGGGCTCGTGAATATGAACTAAATCCTTTTGTTTTTCTTCCATAAAATAAAATGTCTGATCTATAGAAATAAAAGATAAAGAAAAAAGGGGAAAAA---TTTTTTTTTTTCTAATCCATATCTCTCTCATTCCTTTCTTACAAACAAAAGAGTTTTTCTTATTGAAGGGTGGATTATTATCCATTTTTAGTGATAAAAAATCACGACATACTAGTTATGTCACTCTCACTATACCCACGTATAATATAATATGTGGGTATGTAGTATATGATTCGTCTATTTCTTAGAGTACGAAAGACGAATCGAATCTTCTTATGGTTCTATTTAAGAATGGGTATGCCATACACCCCGCGTCCTAAAAAAAAAGTTCTTTCGA-TTTCGATTAGATAC…
NM02-2	TAATCTA-GGGGTTCGTGAATATGAACTAAATCCTTTTGTTTTTCTTCCATAAAATAAAATGTCTGATCTATAGAAATAAAAGATAAAGAAAAAAGGGGAAAAA---TTTTTTTTTTTCTAATCCATATCTCTCTCATTCCTTTCTTACAAACAAAAGAGTTTTTCTTATTGAAGGGTGGATTATTATCCATTTTTAGTGATAAAAAATCACGACATACTAGTTATGTCACTCTCACTATACCCACGTATAATATAATATGTGGGTATGTAGTATATGATTCGTCTATTTCTTAGAGTACGAAAGACGAATCGAATCTTCTTATGGTTCTATTTAAGAATGGGTATGCCATACACCCCGCGTCCTAAAAAAAAAGTTCTTTCGA-TTTCGATTAGATAC…
NM02-3	TAATCTA-GGGCTTCGTGAATATGAACTAAATCCTTTTGTTTTTCTTCCATAAAATAAAATGTCTGATCTATAGAAATAAAAGATAAAGAAAAAAGGGGAAAAA---TTTTTTTTTTTCTAATCCATATCTCTCTCATTCCTTTCTTACAAACAAAAGAGTTTTTCTTATTGAAGGGTGGATTATTATCCATTTTTAGTGATAAAAAATCACGACATACTAGTTATGTCACTCTCACTATACCCACGTATAATATAATATGTGGGTATGTAGTATATGATTCGTCTATTTCTTAGAGTACGAAAGACGAATCGAATCTTCTTATGGTTCTATTTAAGAATGGGTATGCCATACACCCCGCGTCCTAAAAAAAAAGTTCTTTCGATTTTCGATTAGATAC…
NM02-4	TAATCTA-GGGCTTCGTGAATATGAACTAAATCCTTTTGTTTTTCTTCCATAAAATAAAATGTCTGATCTATAGAAATAAAAGATAAAGAAAAAAGGGGAAAAA---TTTTTTTTTTTCTAATCCATATCTCTCTCATTCCTTTCTTACAAACAAAAGAGTTTTTCTTATTGAAGGGTGGATTATTATCCATTTTTAGTGATAAAAAATCACGACATACTAGTTATGTCACTCTCACTATACCCACGTATAATATAATATGTGGGTATGTAGTATATGATTCGTCTATTTCTTAGAGTACGAAAGACGAATCGAATCTTCTTATGGTTCTATTTAAGAATGGGTATGCCATACACCCCGCGTCCTAAAAAAAAAGTTCTTTCGA-TTTCGATTAGATAC…
NM02-5	TAATCTA-GGGGTTCGTGAATATGAACTAAATCCTTTTGTTTTTCTTCCATAAAATAAAATGTCTGATCTATAGAAATAAAAGATAAAGAAAAAAGGGGAAAAA---TTTTTTTTTTTCTAATCCATATCTCTCTCATTCCTTTCTTACAAACAAAAGAGTTTTTCTTATTGAAGGGTGGATTATTATCCATTTTTAGTGATAAAAAATCACGACATACTAGTTATGTCACTCTCACTATACCCACGTATAATATAATATGTGGGTATGTAGTATATGATTCGTCTATTTCTTAGAGTACGAAAGACGAATCGAATCTTCTTATGGTTCTATTTAAGAATGGGTATGCCATACACCCCGCGTCCTAAAAAAAAAGTTCTTTCGA-TTTCGATTAGATAC…
NM02-6	TAATCTA-GGGGTTCGTGAATATGAACTAAATCCTTTTGTTTTTCTTCCATAAAATAAAATGTCTGATCTATAGAAATAAAAGATAAAGAAAAAAGGGGAAAAA---TTTTTTTTTTTCTAATCCATATCTCTCTCATTCCTTTCTTACAAACAAAAGAGTTTTTCTTATTGAAGGGTGGATTATTATCCATTTTTAGTGATAAAAAATCACGACATACTAGTTATGTCACTCTCACTATACCCACGTATAATATAATATGTGGGTATGTAGTATATGATTCGTCTATTTCTTAGAGTACGAAAGACGAATCGAATCTTCTTATGGTTCTATTTAAGAATGGGTATGCCATACACCCCGCGTCCTAAAAAAAAAGTTCTTTCGA-TTTCGATTAGATAC…
NM03-1	TAATCTA-GGGGTTCGTGAATATGAACTAAATCCTTTTGTTTTTTTTCCATAAAATAAAATGTCTGATCTATAGAAATAAAAGATAAAGAAAAAGGGGGAAAAT--TTTTTTTTTTTTCTAATCCATATCTCTCTCATTCCTTTCTTACAAACAAAAGAGTTTTTCTTATTGAAGGGTGGATTATTATCCATTTTTAGTGATAAAAAATCACGACATACTAGTTATGTCACTCTCACTATACCCACGTATAATATAATATGTGGGTATGTAGTATATGATTCGTCTATTTCTTAGAGTACGAAAGACGAATCGAATCTTCTTATGGTTCTATTTAAGAATGGGTATGCCATACACCCCGCGTCCTAAAAAAAAAGTTCTTTCGA-TTTCGATTAGATAC…
NM03-2	TAATCTA-GGGGTTCGTGAATATGAACTAAATCCTTTTGTTTTTTTTCCATAAAATAAAATGTCTGATCTATAGAAATAAAAGATAAAGAAAAAGGGGGAAAAT--TTTTTTTTTTTTCTAATCCATATCTCTCTCATTCCTTTCTTACAAACAAAAGAGTTTTTCTTATTGAAGGGTGGATTATTATCCATTTTTAGTGATAAAAAATCACGACATACTAGTTATGTCACTCTCACTATACCCACGTATAATATAATATGTGGGTATGTAGTATATGATTCGTCTATTTCTTAGAGTACGAAAGACGAATCGAATCTTCTTATGGTTCTATTTAAGAATGGGTATGCCATACACCCCGCGTCCTAAAAAAAAAGTTCTTTCGA-TTTCGATTAGATAC…
NM03-3	TAATCTA-GGGGTTCGTGAATATGAACTAAATCCTTTTGTTTTTCTTCCATAAAATAAAATGTCTGATCTATAGAAATAAAAGATAAAGAAAAAAGGGGAAAAA---TTTTTTTTTTTCTAATCCATATCTCTCTCATTCCTTTCTTACAAACAAAAGAGTTTTTCTTATTGAAGGGTGGATTATTATCCATTTTTAGTGATAAAAAATCACGACATACTAGTTATGTCACTCTCACTATACCCACGTATAATATAATATGTGGGTATGTAGTATATGATTCGTCTATTTCTTAGAGTACGAAAGACGAATCGAATCTTCTTATGGTTCTATTTAAGAATGGGTATGCCATACACCCCGCGTCCTAAAAAAAAAGTTCTTTCGA-TTTCGATTAGATAC…
NM03-4	TAATCTA-GGGCTTCGTGAATATGAACTAAATCCTTTTGTTTTTCTTCCATAAAATAAAATGTCTGATCTATAGAAATAAAAGATAAAGAAAAAAGGGGAAAAA---TTTTTTTTTTTCTAATCCATATCTCTCTCATTCCTTTCTTACAAACAAAAGAGTTTTTCTTATTGAAGGGTGGATTATTATCCATTTTTAGTGATAAAAAATCACGACATACTAGTTATGTCACTCTCACTATACCCACGTATAATATAATATGTGGGTATGTAGTATATGATTCGTCTATTTCTTAGAGTACGAAAGACGAATCGAATCTTCTTATGGTTCTATTTAAGAATGGGTATGCCATACACCCCGCGTCCTAAAAAAAAAGTTCTTTCGA-TTTCGATTAGATAC…
NM03-5	TAATCTA-GGGGTTCGTGAATATGAACTAAATCCTTTTGTTTTTCTTCCATAAAATAAAATGTCTGATCTATAGAAATAAAAGATAAAGAAAAAAGGGGAAAAA---TTTTTTTTTTTCTAATCCATATCTCTCTCATTCCTTTCTTACAAACAAAAGAGTTTTTCTTATTGAAGGGTGGATTATTATCCATTTTTAGTGATAAAAAATCACGACATACTAGTTATGTCACTCTCACTATACCCACGTATAATATAATATGTGGGTATGTAGTATATGATTCGTCTATTTCTTAGAGTACGAAAGACGAATCGAATCTTCTTATGGTTCTATTTAAGAATGGGTATGCCATACACCCCGCGTCCTAAAAAAAAAGTTCTTTCGA-TTTCGATTAGATAC…
NM03-6	TAATCTAGGGGGTTCGTGAATATGAACTAAATCCTTTTGTTTTTTTTCCATAAAATAAAATGTCTGATCTATAGAAATAAAAGATAAAGAAAAAGGGGGAAAAA-TTTTTTTTTTTTTCTAATCCATATCTCTCTCATTCCTTTCTTACAAACAAAAGAGTTTTTCTTATTGAAGGGTGGATTATTATCCATTTTTAGTGATAAAAAATCACGACATACTAGTTATGTCACTCTCACTATACCCACGTATAATATAATATGTGGGTATGTAGTATATGATTCGTCTATTTCTTAGAGTACGAAAGACGAATCGAATCTTCTTATGGTTCTATTTAAGAATGGGTATGCCATACACCCCGCGTCCTAAAAAAAAAGTTCTTTCGA-TTTCGATTAGATAC…
QH01-1	TAATCTA-GGGCTTCGTGAATATGAACTAAATCCTTTTGTTTTTCTTCCATAAAATAAAATGTCTGATCTATAGAAATAAAAGATAAAGAAAAAAGGGGAAAAA---TTTTTTTTTTTCTAATCCATATCTCTCTCATTCCTTTCTTACAAACAAAAGAGTTTTTCTTATTGAAGGGTGGATTATTATCCATTTTTAGTGATAAAAAATCACGACATACTAGTTATGTCACTCTCACTATACCCACGTATAATATAATATGTGGGTATGTAGTATATGATTCGTCTATTTCTTAGAGTACGAAAGACGAATCGAATCTTCTTATGGTTCTATTTAAGAATGGGTATGCCATACACCCCGCGTCCTAAAAAAAAAGTTCTTTCGATTTTCGATTAGATAC…
QH01-2	TAATCTA-GGGGCTCGTGAATATGAACTAAATCCTTTTGTTTTTCTTCCATAAAATAAAATGTCTGATCTATAGAAATAAAAGATAAAGAAAAAAGGGGAAAAA---TTTTTTTTTTTCTAATCCATATCTCTCTCATTCCTTTCTTACAAACAAAAGAGTTTTTCTTATTGAAGGGTGGATTATTATCCATTTTTAGTGATAAAAAATCACGACATACTAGTTATGTCACTCTCACTATACCCACGTATAATATAATATGTGGGTATGTAGTATATGATTCGTCTATTTCTTAGAGTACGAAAGACGAATCGAATCTTCTTATGGTTCTATTTAAGAATGGGTATGCCATACACCCCGCGTCCTAAAAAAAAAGTTCTTTCGA-TTTCGATTAGATAC…
QH01-3	TAATCTA-GGGCTTCGTGAATATGAACTAAATCCTTTTGTTTTTCTTCCATAAAATAAAATGTCTGATCTATAGAAATAAAAGATAAAGAAAAAAGGGGAAAAA---TTTTTTTTTTTCTAATCCATATCTCTCTCATTCCTTTCTTACAAACAAAAGAGTTTTTCTTATTGAAGGGTGGATTATTATCCATTTTTAGTGATAAAAAATCACGACATACTAGTTATGTCACTCTCACTATACCCACGTATAATATAATATGTGGGTATGTAGTATATGATTCGTCTATTTCTTAGAGTACGAAAGACGAATCGAATCTTCTTATGGTTCTATTTAAGAATGGGTATGCCATACACCCCGCGTCCTAAAAAAAAAGTTCTTTCGATTTTCGATTAGATAC…
QH01-4	TAATCTA-GGGCTTCGTGAATATGAACTAAATCCTTTTGTTTTTCTTCCATAAAATAAAATGTCTGATCTATAGAAATAAAAGATAAAGAAAAAAGGGGAAAAA---TTTTTTTTTTTCTAATCCATATCTCTCTCATTCCTTTCTTACAAACAAAAGAGTTTTTCTTATTGAAGGGTGGATTATTATCCATTTTTAGTGATAAAAAATCACGACATACTAGTTATGTCACTCTCACTATACCCACGTATAATATAATATGTGGGTATGTAGTATATGATTCGTCTATTTCTTAGAGTACGAAAGACGAATCGAATCTTCTTATGGTTCTATTTAAGAATGGGTATGCCATACACCCCGCGTCCTAAAAAAAAAGTTCTTTCGA-TTTCGATTAGATAC…
QH01-5	TAATCTAGGGGGTTCGGGAATATGAACTAAATCCTTTTGTTTTTCTTCCATAAAATAAAATGTCTGATCTATAGAAATAAAAGATAAAGAAAAAAGGGGAAAAA---TTTTTTTTTTTCTAATCCATATCTCTCTCATTCCTTTCTTACAAACAAAAGAGTTTTTCTTATTGAAGGGTGGATTATTATCCATTTTTAGTGATAAAAAATCACGACATACTAGTTATGTCACTCTCACTATACCCACGTATAATATAATATGTGGGTATGTAGTATATGATTCGTCTATTTCTTAGAGTACGAAAGACGAATCGAATCTTCTTATGGTTCTATTTAAGAATGGGTATGCCATACACCCCGCGTCCTAAAAAAAAAGTTCTTTCGATTTTCGATTAGATAC…
QH01-6	TAATCTAGGGGCTTCGTGAATATGAACTAAATCCTTTTGTTTTTCTTCCATAAAATAAAATGTCTGATCTATAGAAATAAAAGATAAAGAAAAAAGGGGAAAAA---TTTTTTTTTTTCTAATCCATATCTCTCTCATTCCTTTCTTACAAACAAAAGAGTTTTTCTTATTGAAGGGTGGATTATTATCCATTTTTAGTGATAAAAAATCACGACATACTAGTTATGTCACTCTCACTATACCCACGTATAATATAATATGTGGGTATGTAGTATATGATTCGTCTATTTCTTAGAGTACGAAAGACGAATCGAATCTTCTTATGGTTCTATTTAAGAATGGGTATGCCATACACCCCGCGTCCTAAAAAAAAAGTTCTTTCGA-TTTCGATTAGATAC…
QH02-1	TAATCTAGGGGCTTCGTGAATATGAACTAAATCCTTTTGTTTTTCTTCCATAAAATAAAATGTCTGATCTATAGAAATAAAAGATAAAGAAAAAAGGGGAAAAA---TTTTTTTTTTTCTAATCCATATCTCTCTCATTCCTTTCTTACAAACAAAAGAGTTTTTCTTATTGAAGGGTGGATTATTATCCATTTTTAGTGATAAAAAATCACGACATACTAGTTATGTCACTCTCACTATACCCACGTATAATATAATATGTGGGTATGTAGTATATGATTCGTCTATTTCTTAGAGTACGAAAGACGAATCGAATCTTCTTATGGTTCTATTTAAGAATGGGTATGCCATACACCCCGCGTCCTAAAAAAAAAGTTCTTTCGATTTTCGATTAGATAC…
QH02-2	TAATCTA-GGGGTTCGTGAATATGAACTAAATCCTTTTGTTTTTTTTCCATAAAATAAAATGTCTGATCTATAGAAATAAAAGATAAAGAAAAAGGGGGAAAAT--TTTTTTTTTTTTCTAATCCATATCTCTCTCATTCCTTTCTTACAAACAAAAGAGTTTTTCTTATTGAAGGGTGGATTATTATCCATTTTTAGTGATAAAAAATCACGACATACTAGTTATGTCACTCTCACTATACCCACGTATAATATAATATGTGGGTATGTAGTATATGATTCGTCTATTTCTTAGAGTACGAAAGACGAATCGAATCTTCTTATGGTTCTATTTAAGAATGGGTATGCCATACACCCCGCGTCCTAAAAAAAAAGTTCTTTCGA-TTTCGATTAGATAC…
QH02-3	TAATCTAGGGGGTTCGTGAATATGAACTAAATCCTTTTGTTTTTTTTCCATAAAATAAAATGTCTGATCTATAGAAATAAAAGATAAAGAAAAAGGGGGAAAAT--TTTTTTTTTTTTCTAATCCATATCTCTCTCATTCCTTTCTTACAAACAAAAGAGTTTTTCTTATTGAAGGGTGGATTATTATCCATTTTTAGTGATAAAAAATCACGACATACTAGTTATGTCACTCTCACTATACCCACGTATAATATAATATGTGGGTATGTAGTATATGATTCGTCTATTTCTTAGAGTACGAAAGACGAATCGAATCTTCTTATGGTTCTATTTAAGAATGGGTATGCCATACACCCCGCGTCCTAAAAAAAAAGTTCTTTCGA-TTTCGATTAGATAC…
QH02-4	TAATCTAGGGGCTTCGTGAATATGAACTAAATCCTTTTGTTTTTTTTCCATAAAATAAAATGTCTGATCTATAGAAATAAAAGATAAAGAAAAAGGGGGAAAAT--TTTTTTTTTTTTCTAATCCATATCTCTCTCATTCCTTTCTTACAAACAAAAGAGTTTTTCTTATTGAAGGGTGGATTATTATCCATTTTTAGTGATAAAAAATCACGACATACTAGTTATGTCACTCTCACTATACCCACGTATAATATAATATGTGGGTATGTAGTATATGATTCGTCTATTTCTTAGAGTACGAAAGACGAATCGAATCTTCTTATGGTTCTATTTAAGAATGGGTATGCCATACACCCCGCGTCCTAAAAAAAAAGTTCTTTCGATTTTCGATTAGATAC…
QH02-5	TAATCTAGGGGCTTCGTGAATATGAACTAAATCCTTTTGTTTTTTTTCCATAAAATAAAATGTCTGATCTATAGAAATAAAAGATAAAGAAAAAGGGGGAAAAA-TTTTTTTTTTTTTCTAATCCATATCTCTCTCATTCCTTTCTTACAAACAAAAGAGTTTTTCTTATTGAAGGGTGGATTATTATCCATTTTTAGTGATAAAAAATCACGACATACTAGTTATGTCACTCTCACTATACCCACGTATAATATAATATGTGGGTATGTAGTATATGATTCGTCTATTTCTTAGAGTACGAAAGACGAATCGAATCTTCTTATGGTTCTATTTAAGAATGGGTATGCCATACACCCCGCGTCCTAAAAAAAAAGTTCTTTCGATTTTCGATTAGATAC…
QH03-1	TAATCTAGGGGGTTCGTGAATATGAACTAAATCCTTTTGTTTTTTTTCCATAAAATAAAATGTCTGATCTATAGAAATAAAAGATAAAGAAAAAGGGGGAAAAA-TTTTTTTTTTTTTCTAATCCATATCTCTCTCATTCCTTTCTTACAAACAAAAGAGTTTTTCTTATTGAAGGGTGGATTATTATCCATTTTTAGTGATAAAAAATCACGACATACTAGTTATGTCACTCTCACTATACCCACGTATAATATAATATGTGGGTATGTAGTATATGATTCGTCTATTTCTTAGAGTACGAAAGACGAATCGAATCTTCTTATGGTTCTATTTAAGAATGGGTATGCCATACACCCCGCGTCCTAAAAAAAAAGTTCTTTCGA-TTTCGATTAGATAC…
QH03-2	TAATCTAGGGGGTTCGTGAATATGAACTAAATCCTTTTGTTTTTTTTCCATAAAATAAAATGTCTGATCTATAGAAATAAAAGATAAAGAAAAAAGGGGAAAAATTTTTTTTTTTTTTCTAATCCATATCTCTCTCATTCCTTTCTTACAAACAAAAGAGTTTTTCTTATTGAAGGGTGGATTATTATCCATTTTTAGTGATAAAAAATCACGACATACTAGTTATGTCACTCTCACTATACCCACGTATAATATAATATGTGGGTATGTAGTATATGATTCGTCTATTTCTTAGAGTACGAAAGACGAATCGAATCTTCTTATGGTTCTATTTAAGAATGGGTATGCCATACACCCCGCGTCCTAAAAAAAAAGTTCTTTCGA-TTTCGATTAGATAC…
QH03-3	TAATCTA-GGGGTTCGGGAATATGAACTAAATCCTTTTGTTTTTTTTCCATAAAATAAAATGTCTGATCTATAGAAATAAAAGATAAAGAAAAAAGGGGAAAAATTTTTTTTTTTTTTCTAATCCATATCTCTCTCATTCCTTTCTTACAAACAAAAGAGTTTTTCTTATTGAAGGGTGGATTATTATCCATTTTTAGTGATAAAAAATCACGACATACTAGTTATGTCACTCTCACTATACCCACGTATAATATAATATGTGGGTATGTAGTATATGATTCGTCTATTTCTTAGAGTACGAAAGACGAATCGAATCTTCTTATGGTTCTATTTAAGAATGGGTATGCCATACACCCCGCGTCCTAAAAAAAAAGTTCTTTCGATTTTCGATTAGATAC…
QH03-4	TAATCTAGGGGGTTCGGGAATATGAACTAAATCCTTTTGTTTTTTTTCCATAAAATAAAATGTCTGATCTATAGAAATAAAAGATAAAGAAAAAAGGGGAAAAATTTTTTTTTTTTTTCTAATCCATATCTCTCTCATTCCTTTCTTACAAACAAAAGAGTTTTTCTTATTGAAGGGTGGATTATTATCCATTTTTAGTGATAAAAAATCACGACATACTAGTTATGTCACTCTCACTATACCCACGTATAATATAATATGTGGGTATGTAGTATATGATTCGTCTATTTCTTAGAGTACGAAAGACGAATCGAATCTTCTTATGGTTCTATTTAAGAATGGGTATGCCATACACCCCGCGTCCTAAAAAAAAAGTTCTTTCGATTTTCGATTAGATAC…
QH03-5	TAATCTAGGGGGTTCGGGAATATGAACTAAATCCTTTTGTTTTTTTTCCATAAAATAAAATGTCTGATCTATAGAAATAAAAGATAAAGAAAAAAGGGGAAAAATTTTTTTTTTTTTTCTAATCCATATCTCTCTCATTCCTTTCTTACAAACAAAAGAGTTTTTCTTATTGAAGGGTGGATTATTATCCATTTTTAGTGATAAAAAATCACGACATACTAGTTATGTCACTCTCACTATACCCACGTATAATATAATATGTGGGTATGTAGTATATGATTCGTCTATTTCTTAGAGTACGAAAGACGAATCGAATCTTCTTATGGTTCTATTTAAGAATGGGTATGCCATACACCCCGCGTCCTAAAAAAAAAGTTCTTTCGATTTTCGATTAGATAC…
QH03-6	TAATCTA-GGGGTTCGGGAATATGAACTAAATCCTTTTGTTTTTTTTCCATAAAATAAAATGTCTGATCTATAGAAATAAAAGATAAAGAAAAAAGGGGAAAAATTTTTTTTTTTTTTCTAATCCATATCTCTCTCATTCCTTTCTTACAAACAAAAGAGTTTTTCTTATTGAAGGGTGGATTATTATCCATTTTTAGTGATAAAAAATCACGACATACTAGTTATGTCACTCTCACTATACCCACGTATAATATAATATGTGGGTATGTAGTATATGATTCGTCTATTTCTTAGAGTACGAAAGACGAATCGAATCTTCTTATGGTTCTATTTAAGAATGGGTATGCCATACACCCCGCGTCCTAAAAAAAAAGTTCTTTCGATTTTCGATTAGATAC…
SC01-1	TAATCTAGGGGGCTCGTGAATATGAACTAAATCCTTTTGTTTTTCTTCCATAAAATAAAATGTCTGATCTATAGAAATAAAAGATAAAGAAAAAAGGGGAAAAA---TTTTTTTTTTTCTAATCCATATCTCTCTCATTCCTTTCTTACAAACAAAAGAGTTTTTCTTATTGAAGGGTGGATTATTATCCATTTTTAGTGATAAAAAATCACGACATACTAGTTATGTCACTCTCACTATACCCACGTATAATATAATATGTGGGTATGTAGTATATGATTCGTCTATTTCTTAGAGTACGAAAGACGAATCGAATCTTCTTATGGTTCTATTTAAGAATGGGTATGCCATACACCCCGCGTCCTAAAAAAAAAGTTCTTTCGATTTTCGATTAGATAC…
SC01-2	TAATCTA-GGGGCTCGTGAATATGAACTAAATCCTTTTGTTTTTCTTCCATAAAATAAAATGTCTGATCTATAGAAATAAAAGATAAAGAAAAAAGGGGAAAAA---TTTTTTTTTTTCTAATCCATATCTCTCTCATTCCTTTCTTACAAACAAAAGAGTTTTTCTTATTGAAGGGTGGATTATTATCCATTTTTAGTGATAAAAAATCACGACATACTAGTTATGTCACTCTCACTATACCCACGTATAATATAATATGTGGGTATGTAGTATATGATTCGTCTATTTCTTAGAGTACGAAAGACGAATCGAATCTTCTTATGGTTCTATTTAAGAATGGGTATGCCATACACCCCGCGTCCTAAAAAAAAAGTTCTTTCGA-TTTCGATTAGATAC…
SC01-3	TAATCTA-GGGGCTCGTGAATATGAACTAAATCCTTTTGTTTTTCTTCCATAAAATAAAATGTCTGATCTATAGAAATAAAAGATAAAGAAAAAAGGGGAAAAA---TTTTTTTTTTTCTAATCCATATCTCTCTCATTCCTTTCTTACAAACAAAAGAGTTTTTCTTATTGAAGGGTGGATTATTATCCATTTTTAGTGATAAAAAATCACGACATACTAGTTATGTCACTCTCACTATACCCACGTATAATATAATATGTGGGTATGTAGTATATGATTCGTCTATTTCTTAGAGTACGAAAGACGAATCGAATCTTCTTATGGTTCTATTTAAGAATGGGTATGCCATACACCCCGCGTCCTAAAAAAAAAGTTCTTTCGA-TTTCGATTAGATAC…
SC01-4	TAATCTA-GGGGCTCGTGAATATGAACTAAATCCTTTTGTTTTTCTTCCATAAAATAAAATGTCTGATCTATAGAAATAAAAGATAAAGAAAAAAGGGGAAAAA---TTTTTTTTTTTCTAATCCATATCTCTCTCATTCCTTTCTTACAAACAAAAGAGTTTTTCTTATTGAAGGGTGGATTATTATCCATTTTTAGTGATAAAAAATCACGACATACTAGTTATGTCACTCTCACTATACCCACGTATAATATAATATGTGGGTATGTAGTATATGATTCGTCTATTTCTTAGAGTACGAAAGACGAATCGAATCTTCTTATGGTTCTATTTAAGAATGGGTATGCCATACACCCCGCGTCCTAAAAAAAAAGTTCTTTCGATTTTCGATTAGATAC…
SC01-5	TAATCTA-GGGGCTCGTGAATATGAACTAAATCCTTTTGTTTTTCTTCCATAAAATAAAATGTCTGATCTATAGAAATAAAAGATAAAGAAAAAAGGGGAAAAA---TTTTTTTTTTTCTAATCCATATCTCTCTCATTCCTTTCTTACAAACAAAAGAGTTTTTCTTATTGAAGGGTGGATTATTATCCATTTTTAGTGATAAAAAATCACGACATACTAGTTATGTCACTCTCACTATACCCACGTATAATATAATATGTGGGTATGTAGTATATGATTCGTCTATTTCTTAGAGTACGAAAGACGAATCGAATCTTCTTATGGTTCTATTTAAGAATGGGTATGCCATACACCCCGCGTCCTAAAAAAAAAGTTCTTTCGA-TTTCGATTAGATAC…
SC01-6	TAATCTAGGGGCTTCGTGAATATGAACTAAATCCTTTTGTTTTTCTTCCATAAAATAAAATGTCTGATCTATAGAAATAAAAGATAAAGAAAAAAGGGGAAAAA---TTTTTTTTTTTCTAATCCATATCTCTCTCATTCCTTTCTTACAAACAAAAGAGTTTTTCTTATTGAAGGGTGGATTATTATCCATTTTTAGTGATAAAAAATCACGACATACTAGTTATGTCACTCTCACTATACCCACGTATAATATAATATGTGGGTATGTAGTATATGATTCGTCTATTTCTTAGAGTACGAAAGACGAATCGAATCTTCTTATGGTTCTATTTAAGAATGGGTATGCCATACACCCCGCGTCCTAAAAAAAAAGTTCTTTCGA-TTTCGATTAGATAC…
SC02-1	TAATCTA-GGGGCTCGTGAATATGAACTAAATCCTTTTGTTTTTCTTCCATAAAATAAAATGTCTGATCTATAGAAATAAAAGATAAAGAAAAAAGGGGAAAAA---TTTTTTTTTTTCTAATCCATATCTCTCTCATTCCTTTCTTACAAACAAAAGAGTTTTTCTTATTGAAGGGTGGATTATTATCCATTTTTAGTGATAAAAAATCACGACATACTAGTTATGTCACTCTCACTATACCCACGTATAATATAATATGTGGGTATGTAGTATATGATTCGTCTATTTCTTAGAGTACGAAAGACGAATCGAATCTTCTTATGGTTCTATTTAAGAATGGGTATGCCATACACCCCGCGTCCTAAAAAAAAAGTTCTTTCGA-TTTCGATTAGATAC…
SC02-2	TAATCTA-GGGGCTCGTGAATATGAACTAAATCCTTTTGTTTTTCTTCCATAAAATAAAATGTCTGATCTATAGAAATAAAAGATAAAGAAAAAAGGGGAAAAA---TTTTTTTTTTTCTAATCCATATCTCTCTCATTCCTTTCTTACAAACAAAAGAGTTTTTCTTATTGAAGGGTGGATTATTATCCATTTTTAGTGATAAAAAATCACGACATACTAGTTATGTCACTCTCACTATACCCACGTATAATATAATATGTGGGTATGTAGTATATGATTCGTCTATTTCTTAGAGTACGAAAGACGAATCGAATCTTCTTATGGTTCTATTTAAGAATGGGTATGCCATACACCCCGCGTCCTAAAAAAAAAGTTCTTTCGA-TTTCGATTAGATAC…
SC02-3	TAATCTA-GGGCTTCGTGAATATGAACTAAATCCTTTTGTTTTTCTTCCATAAAATAAAATGTCTGATCTATAGAAATAAAAGATAAAGAAAAAAGGGGAAAAA---TTTTTTTTTTTCTAATCCATATCTCTCTCATTCCTTTCTTACAAACAAAAGAGTTTTTCTTATTGAAGGGTGGATTATTATCCATTTTTAGTGATAAAAAATCACGACATACTAGTTATGTCACTCTCACTATACCCACGTATAATATAATATGTGGGTATGTAGTATATGATTCGTCTATTTCTTAGAGTACGAAAGACGAATCGAATCTTCTTATGGTTCTATTTAAGAATGGGTATGCCATACACCCCGCGTCCTAAAAAAAAAGTTCTTTCGA-TTTCGATTAGATAC…
SC02-4	TAATCTA-GGGGCTCGTGAATATGAACTAAATCCTTTTGTTTTTCTTCCATAAAATAAAATGTCTGATCTATAGAAATAAAAGATAAAGAAAAAAGGGGAAAAA---TTTTTTTTTTTCTAATCCATATCTCTCTCATTCCTTTCTTACAAACAAAAGAGTTTTTCTTATTGAAGGGTGGATTATTATCCATTTTTAGTGATAAAAAATCACGACATACTAGTTATGTCACTCTCACTATACCCACGTATAATATAATATGTGGGTATGTAGTATATGATTCGTCTATTTCTTAGAGTACGAAAGACGAATCGAATCTTCTTATGGTTCTATTTAAGAATGGGTATGCCATACACCCCGCGTCCTAAAAAAAAAGTTCTTTCGATTTTCGATTAGATAC…
SC02-5	TAATCTA-GGGGCTCGTGAATATGAACTAAATCCTTTTGTTTTTCTTCCATAAAATAAAATGTCTGATCTATAGAAATAAAAGATAAAGAAAAAAGGGGAAAAT---TTTTTTTTTTTCTAATCCATATCTCTCTCATTCCTTTCTTACAAACAAAAGAGTTTTTCTTATTGAAGGGTGGATTATTATCCATTTTTAGTGATAAAAAATCACGACATACTAGTTATGTCACTCTCACTATACCCACGTATAATATAATATGTGGGTATGTAGTATATGATTCGTCTATTTCTTAGAGTACGAAAGACGAATCGAATCTTCTTATGGTTCTATTTAAGAATGGGTATGCCATACACCCCGCGTCCTAAAAAAAAAGTTCTTTCGATTTTCGATTAGATAC…
SC02-6	TAATCTA-GGGGCTCGTGAATATGAACTAAATCCTTTTGTTTTTCTTCCATAAAATAAAATGTCTGATCTATAGAAATAAAAGATAAAGAAAAAAGGGGAAAAA---TTTTTTTTTTTCTAATCCATATCTCTCTCATTCCTTTCTTACAAACAAAAGAGTTTTTCTTATTGAAGGGTGGATTATTATCCATTTTTAGTGATAAAAAATCACGACATACTAGTTATGTCACTCTCACTATACCCACGTATAATATAATATGTGGGTATGTAGTATATGATTCGTCTATTTCTTAGAGTACGAAAGACGAATCGAATCTTCTTATGGTTCTATTTAAGAATGGGTATGCCATACACCCCGCGTCCTAAAAAAAAAGTTCTTTCGA-TTTCGATTAGATAC…
SC03-1	TAATCTA-GGGGCTCGTGAATATGAACTAAATCCTTTTGTTTTTCTTCCATAAAATAAAATGTCTGATCTATAGAAATAAAAGATAAAGAAAAAAGGGGAAAAA---TTTTTTTTTTTCTAATCCATATCTCTCTCATTCCTTTCTTACAAACAAAAGAGTTTTTCTTATTGAAGGGTGGATTATTATCCATTTTTAGTGATAAAAAATCACGACATACTAGTTATGTCACTCTCACTATACCCACGTATAATATAATATGTGGGTATGTAGTATATGATTCGTCTATTTCTTAGAGTACGAAAGACGAATCGAATCTTCTTATGGTTCTATTTAAGAATGGGTATGCCATACACCCCGCGTCCTAAAAAAAAAGTTCTTTCGA-TTTCGATTAGATAC…
SC03-2	TAATCTA-GGGGTTCGTGAATATGAACTAAATCCTTTTGTTTTTCTTCCATAAAATAAAATGTCTGATCTATAGAAATAAAAGATAAAGAAAAAAGGGGAAAAA---TTTTTTTTTTTCTAATCCATATCTCTCTCATTCCTTTCTTACAAACAAAAGAGTTTTTCTTATTGAAGGGTGGATTATTATCCATTTTTAGTGATAAAAAATCACGACATACTAGTTATGTCACTCTCACTATACCCACGTATAATATAATATGTGGGTATGTAGTATATGATTCGTCTATTTCTTAGAGTACGAAAGACGAATCGAATCTTCTTATGGTTCTATTTAAGAATGGGTATGCCATACACCCCGCGTCCTAAAAAAAAAGTTCTTTCGA-TTTCGATTAGATAC…
SC03-3	TAATCTA-GGGGCTCGTGAATATGAACTAAATCCTTTTGTTTTTCTTCCATAAAATAAAATGTCTGATCTATAGAAATAAAAGATAAAGAAAAAAGGGGAAAAA---TTTTTTTTTTTCTAATCCATATCTCTCTCATTCCTTTCTTACAAACAAAAGAGTTTTTCTTATTGAAGGGTGGATTATTATCCATTTTTAGTGATAAAAAATCACGACATACTAGTTATGTCACTCTCACTATACCCACGTATAATATAATATGTGGGTATGTAGTATATGATTCGTCTATTTCTTAGAGTACGAAAGACGAATCGAATCTTCTTATGGTTCTATTTAAGAATGGGTATGCCATACACCCCGCGTCCTAAAAAAAAAGTTCTTTCGATTTTCGATTAGATAC…
SC03-4	TAATCTA-GGGGCTCGTGAATATGAACTAAATCCTTTTGTTTTTCTTCCATAAAATAAAATGTCTGATCTATAGAAATAAAAGATAAAGAAAAAAGGGGAAAAA---TTTTTTTTTTTCTAATCCATATCTCTCTCATTCCTTTCTTACAAACAAAAGAGTTTTTCTTATTGAAGGGTGGATTATTATCCATTTTTAGTGATAAAAAATCACGACATACTAGTTATGTCACTCTCACTATACCCACGTATAATATAATATGTGGGTATGTAGTATATGATTCGTCTATTTCTTAGAGTACGAAAGACGAATCGAATCTTCTTATGGTTCTATTTAAGAATGGGTATGCCATACACCCCGCGTCCTAAAAAAAAAGTTCTTTCGATTTTCGATTAGATAC…
SC03-5	TAATCTA-GGGGCTCGTGAATATGAACTAAATCCTTTTGTTTTTCTTCCATAAAATAAAATGTCTGATCTATAGAAATAAAAGATAAAGAAAAAAGGGGAAAAA---TTTTTTTTTTTCTAATCCATATCTCTCTCATTCCTTTCTTACAAACAAAAGAGTTTTTCTTATTGAAGGGTGGATTATTATCCATTTTTAGTGATAAAAAATCACGACATACTAGTTATGTCACTCTCACTATACCCACGTATAATATAATATGTGGGTATGTAGTATATGATTCGTCTATTTCTTAGAGTACGAAAGACGAATCGAATCTTCTTATGGTTCTATTTAAGAATGGGTATGCCATACACCCCGCGTCCTAAAAAAAAAGTTCTTTCGA-TTTCGATTAGATAC…
SC03-6	TAATCTA-GGGGCTCGTGAATATGAACTAAATCCTTTTGTTTTTCTTCCATAAAATAAAATGTCTGATCTATAGAAATAAAAGATAAAGAAAAAAGGGGAAAAA---TTTTTTTTTTTCTAATCCATATCTCTCTCATTCCTTTCTTACAAACAAAAGAGTTTTTCTTATTGAAGGGTGGATTATTATCCATTTTTAGTGATAAAAAATCACGACATACTAGTTATGTCACTCTCACTATACCCACGTATAATATAATATGTGGGTATGTAGTATATGATTCGTCTATTTCTTAGAGTACGAAAGACGAATCGAATCTTCTTATGGTTCTATTTAAGAATGGGTATGCCATACACCCCGCGTCCTAAAAAAAAAGTTCTTTCGATTTTCGATTAGATAC…
XJ01-1	TAATCTA-GGGCTTCGTGAATATGAACTAAATCCTTTTGTTTTTCTTCCATAAAATAAAATGTCTGATCTATAGAAATAAAAGATAAAGAAAAAAGGGGAAAAA---TTTTTTTTTTTCTAATCCATATCTCTCTCATTCCTTTCTTACAAACAAAAGAGTTTTTCTTATTGAAGGGTGGATTATTATCCATTTTTAGTGATAAAAAATCACGACATACTAGTTATGTCACTCTCACTATACCCACGTATAATATAATATGTGGGTATGTAGTATATGATTCGTCTATTTCTTAGAGTACGAAAGACGAATCGAATCTTCTTATGGTTCTATTTAAGAATGGGTATGCCATACACCCCGCGTCCTAAAAAAAAAGTTCTTTCGATTTTCGATTAGATAC…
XJ01-2	TAATCTA-GGGCTTCGTGAATATGAACTAAATCCTTTTGTTTTTCTTCCATAAAATAAAATGTCTGATCTATAGAAATAAAAGATAAAGAAAAAAGGGGAAAAA---TTTTTTTTTTTCTAATCCATATCTCTCTCATTCCTTTCTTACAAACAAAAGAGTTTTTCTTATTGAAGGGTGGATTATTATCCATTTTTAGTGATAAAAAATCACGACATACTAGTTATGTCACTCTCACTATACCCACGTATAATATAATATGTGGGTATGTAGTATATGATTCGTCTATTTCTTAGAGTACGAAAGACGAATCGAATCTTCTTATGGTTCTATTTAAGAATGGGTATGCCATACACCCCGCGTCCTAAAAAAAAAGTTCTTTCGATTTTCGATTAGATAC…
XJ01-3	TAATCTA-GGGGCTCGTGAATATGAACTAAATCCTTTTGTTTTTCTTCCATAAAATAAAATGTCTGATCTATAGAAATAAAAGATAAAGAAAAAAGGGGAAAAA---TTTTTTTTTTTCTAATCCATATCTCTCTCATTCCTTTCTTACAAACAAAAGAGTTTTTCTTATTGAAGGGTGGATTATTATCCATTTTTAGTGATAAAAAATCACGACATACTAGTTATGTCACTCTCACTATACCCACGTATAATATAATATGTGGGTATGTAGTATATGATTCGTCTATTTCTTAGAGTACGAAAGACGAATCGAATCTTCTTATGGTTCTATTTAAGAATGGGTATGCCATACACCCCGCGTCCTAAAAAAAAAGTTCTTTCGATTTTCGATTAGATAC…
XJ01-4	TAATCTAGGGGCTTCGTGAATATGAACTAAATCCTTTTGTTTTTCTTCCATAAAATAAAATGTCTGATCTATAGAAATAAAAGATAAAGAAAAAAGGGGAAAAA---TTTTTTTTTTTCTAATCCATATCTCTCTCATTCCTTTCTTACAAACAAAAGAGTTTTTCTTATTGAAGGGTGGATTATTATCCATTTTTAGTGATAAAAAATCACGACATACTAGTTATGTCACTCTCACTATACCCACGTATAATATAATATGTGGGTATGTAGTATATGATTCGTCTATTTCTTAGAGTACGAAAGACGAATCGAATCTTCTTATGGTTCTATTTAAGAATGGGTATGCCATACACCCCGCGTCCTAAAAAAAAAGTTCTTTCGA-TTTCGATTAGATAC…
XJ01-5	TAATCTA-GGGGCTCGTGAATATGAACTAAATCCTTTTGTTTTTCTTCCATAAAATAAAATGTCTGATCTATAGAAATAAAAGATAAAGAAAAAAGGGGAAAAA---TTTTTTTTTTTCTAATCCATATCTCTCTCATTCCTTTCTTACAAACAAAAGAGTTTTTCTTATTGAAGGGTGGATTATTATCCATTTTTAGTGATAAAAAATCACGACATACTAGTTATGTCACTCTCACTATACCCACGTATAATATAATATGTGGGTATGTAGTATATGATTCGTCTATTTCTTAGAGTACGAAAGACGAATCGAATCTTCTTATGGTTCTATTTAAGAATGGGTATGCCATACACCCCGCGTCCTAAAAAAAAAGTTCTTTCGATTTTCGATTAGATAC…
XJ01-6	TAATCTA-GGGCTTCGTGAATATGAACTAAATCCTTTTGTTTTTCTTCCATAAAATAAAATGTCTGATCTATAGAAATAAAAGATAAAGAAAAAAGGGGAAAAA---TTTTTTTTTTTCTAATCCATATCTCTCTCATTCCTTTCTTACAAACAAAAGAGTTTTTCTTATTGAAGGGTGGATTATTATCCATTTTTAGTGATAAAAAATCACGACATACTAGTTATGTCACTCTCACTATACCCACGTATAATATAATATGTGGGTATGTAGTATATGATTCGTCTATTTCTTAGAGTACGAAAGACGAATCGAATCTTCTTATGGTTCTATTTAAGAATGGGTATGCCATACACCCCGCGTCCTAAAAAAAAAGTTCTTTCGATTTTCGATTAGATAC…
XJ02-1	TAATCTA-GGGCTTCGTGAATATGAACTAAATCCTTTTGTTTTTCTTCCATAAAATAAAATGTCTGATCTATAGAAATAAAAGATAAAGAAAAAAGGGGAAAAA---TTTTTTTTTTTCTAATCCATATCTCTCTCATTCCTTTCTTACAAACAAAAGAGTTTTTCTTATTGAAGGGTGGATTATTATCCATTTTTAGTGATAAAAAATCACGACATACTAGTTATGTCACTCTCACTATACCCACGTATAATATAATATGTGGGTATGTAGTATATGATTCGTCTATTTCTTAGAGTACGAAAGACGAATCGAATCTTCTTATGGTTCTATTTAAGAATGGGTATGCCATACACCCCGCGTCCTAAAAAAAAAGTTCTTTCGATTTTCGATTAGATAC…
XJ02-2	TAATCTA-GGGCTTCGTGAATATGAACTAAATCCTTTTGTTTTTCTTCCATAAAATAAAATGTCTGATCTATAGAAATAAAAGATAAAGAAAAAAGGGGAAAAA---TTTTTTTTTTTCTAATCCATATCTCTCTCATTCCTTTCTTACAAACAAAAGAGTTTTTCTTATTGAAGGGTGGATTATTATCCATTTTTAGTGATAAAAAATCACGACATACTAGTTATGTCACTCTCACTATACCCACGTATAATATAATATGTGGGTATGTAGTATATGATTCGTCTATTTCTTAGAGTACGAAAGACGAATCGAATCTTCTTATGGTTCTATTTAAGAATGGGTATGCCATACACCCCGCGTCCTAAAAAAAAAGTTCTTTCGATTTTCGATTAGATAC…
XJ02-3	TAATCTA-GGGCTTCGTGAATATGAACTAAATCCTTTTGTTTTTCTTCCATAAAATAAAATGTCTGATCTATAGAAATAAAAGATAAAGAAAAAAGGGGAAAAA---TTTTTTTTTTTCTAATCCATATCTCTCTCATTCCTTTCTTACAAACAAAAGAGTTTTTCTTATTGAAGGGTGGATTATTATCCATTTTTAGTGATAAAAAATCACGACATACTAGTTATGTCACTCTCACTATACCCACGTATAATATAATATGTGGGTATGTAGTATATGATTCGTCTATTTCTTAGAGTACGAAAGACGAATCGAATCTTCTTATGGTTCTATTTAAGAATGGGTATGCCATACACCCCGCGTCCTAAAAAAAAAGTTCTTTCGA-TTTCGATTAGATAC…
XJ02-4	TAATCTAGGGGCTTCGTGAATATGAACTAAATCCTTTTGTTTTTCTTCCATAAAATAAAATGTCTGATCTATAGAAATAAAAGATAAAGAAAAAAGGGGAAAAA---TTTTTTTTTTTCTAATCCATATCTCTCTCATTCCTTTCTTACAAACAAAAGAGTTTTTCTTATTGAAGGGTGGATTATTATCCATTTTTAGTGATAAAAAATCACGACATACTAGTTATGTCACTCTCACTATACCCACGTATAATATAATATGTGGGTATGTAGTATATGATTCGTCTATTTCTTAGAGTACGAAAGACGAATCGAATCTTCTTATGGTTCTATTTAAGAATGGGTATGCCATACACCCCGCGTCCTAAAAAAAAAGTTCTTTCGATTTTCGATTAGATAC…
XJ02-5	TAATCTA-GGGGCTCGTGAATATGAACTAAATCCTTTTGTTTTTCTTCCATAAAATAAAATGTCTGATCTATAGAAATAAAAGATAAAGAAAAAAGGGGAAAAA---TTTTTTTTTTTCTAATCCATATCTCTCTCATTCCTTTCTTACAAACAAAAGAGTTTTTCTTATTGAAGGGTGGATTATTATCCATTTTTAGTGATAAAAAATCACGACATACTAGTTATGTCACTCTCACTATACCCACGTATAATATAATATGTGGGTATGTAGTATATGATTCGTCTATTTCTTAGAGTACGAAAGACGAATCGAATCTTCTTATGGTTCTATTTAAGAATGGGTATGCCATACACCCCGCGTCCTAAAAAAAAAGTTCTTTCGA-TTTCGATTAGATAC…
XJ02-6	TAATCTA-GGGCTTCGTGAATATGAACTAAATCCTTTTGTTTTTCTTCCATAAAATAAAATGTCTGATCTATAGAAATAAAAGATAAAGAAAAAAGGGGAAAAA---TTTTTTTTTTTCTAATCCATATCTCTCTCATTCCTTTCTTACAAACAAAAGAGTTTTTCTTATTGAAGGGTGGATTATTATCCATTTTTAGTGATAAAAAATCACGACATACTAGTTATGTCACTCTCACTATACCCACGTATAATATAATATGTGGGTATGTAGTATATGATTCGTCTATTTCTTAGAGTACGAAAGACGAATCGAATCTTCTTATGGTTCTATTTAAGAATGGGTATGCCATACACCCCGCGTCCTAAAAAAAAAGTTCTTTCGATTTTCGATTAGATAC…
XJ03-1	TAATCTA-GGGGCTCGTGAATATGAACTAAATCCTTTTGTTTTTCTTCCATAAAATAAAATGTCTGATCTATAGAAATAAAAGATAAAGAAAAAAGGGGAAAAA---TTTTTTTTTTTCTAATCCATATCTCTCTCATTCCTTTCTTACAAACAAAAGAGTTTTTCTTATTGAAGGGTGGATTATTATCCATTTTTAGTGATAAAAAATCACGACATACTAGTTATGTCACTCTCACTATACCCACGTATAATATAATATGTGGGTATGTAGTATATGATTCGTCTATTTCTTAGAGTACGAAAGACGAATCGAATCTTCTTATGGTTCTATTTAAGAATGGGTATGCCATACACCCCGCGTCCTAAAAAAAAAGTTCTTTCGATTTTCGATTAGATAC…
XJ03-2	TAATCTA-GGGGCTCGTGAATATGAACTAAATCCTTTTGTTTTTCTTCCATAAAATAAAATGTCTGATCTATAGAAATAAAAGATAAAGAAAAAAGGGGAAAAA---TTTTTTTTTTTCTAATCCATATCTCTCTCATTCCTTTCTTACAAACAAAAGAGTTTTTCTTATTGAAGGGTGGATTATTATCCATTTTTAGTGATAAAAAATCACGACATACTAGTTATGTCACTCTCACTATACCCACGTATAATATAATATGTGGGTATGTAGTATATGATTCGTCTATTTCTTAGAGTACGAAAGACGAATCGAATCTTCTTATGGTTCTATTTAAGAATGGGTATGCCATACACCCCGCGTCCTAAAAAAAAAGTTCTTTCGA-TTTCGATTAGATAC…
XJ03-3	TAATCTA-GGGGCTCGTGAATATGAACTAAATCCTTTTGTTTTTCTTCCATAAAATAAAATGTCTGATCTATAGAAATAAAAGATAAAGAAAAAAGGGGAAAAA---TTTTTTTTTTTCTAATCCATATCTCTCTCATTCCTTTCTTACAAACAAAAGAGTTTTTCTTATTGAAGGGTGGATTATTATCCATTTTTAGTGATAAAAAATCACGACATACTAGTTATGTCACTCTCACTATACCCACGTATAATATAATATGTGGGTATGTAGTATATGATTCGTCTATTTCTTAGAGTACGAAAGACGAATCGAATCTTCTTATGGTTCTATTTAAGAATGGGTATGCCATACACCCCGCGTCCTAAAAAAAAAGTTCTTTCGA-TTTCGATTAGATAC…
XJ03-5	TAATCTA-GGGGCTCGTGAATATGAACTAAATCCTTTTGTTTTTCTTCCATAAAATAAAATGTCTGATCTATAGAAATAAAAGATAAAGAAAAAAGGGGAAAAA---TTTTTTTTTTTCTAATCCATATCTCTCTCATTCCTTTCTTACAAACAAAAGAGTTTTTCTTATTGAAGGGTGGATTATTATCCATTTTTAGTGATAAAAAATCACGACATACTAGTTATGTCACTCTCACTATACCCACGTATAATATAATATGTGGGTATGTAGTATATGATTCGTCTATTTCTTAGAGTACGAAAGACGAATCGAATCTTCTTATGGTTCTATTTAAGAATGGGTATGCCATACACCCCGCGTCCTAAAAAAAAAGTTCTTTCGATTTTCGATTAGATAC…
XJ04-2	TAATCTA-GGGGCTCGTGAATATGAACTAAATCCTTTTGTTTTTCTTCCATAAAATAAAATGTCTGATCTATAGAAATAAAAGATAAAGAAAAAAGGGGAAAAA---TTTTTTTTTTTCTAATCCATATCTCTCTCATTCCTTTCTTACAAACAAAAGAGTTTTTCTTATTGAAGGGTGGATTATTATCCATTTTTAGTGATAAAAAATCACGACATACTAGTTATGTCACTCTCACTATACCCACGTATAATATAATATGTGGGTATGTAGTATATGATTCGTCTATTTCTTAGAGTACGAAAGACGAATCGAATCTTCTTATGGTTCTATTTAAGAATGGGTATGCCATACACCCCGCGTCCTAAAAAAAAAGTTCTTTCGATTTTCGATTAGATAC…
XJ04-3	TAATCTA-GGGGCTCGTGAATATGAACTAAATCCTTTTGTTTTTCTTCCATAAAATAAAATGTCTGATCTATAGAAATAAAAGATAAAGAAAAAAGGGGAAAAA---TTTTTTTTTTTCTAATCCATATCTCTCTCATTCCTTTCTTACAAACAAAAGAGTTTTTCTTATTGAAGGGTGGATTATTATCCATTTTTAGTGATAAAAAATCACGACATACTAGTTATGTCACTCTCACTATACCCACGTATAATATAATATGTGGGTATGTAGTATATGATTCGTCTATTTCTTAGAGTACGAAAGACGAATCGAATCTTCTTATGGTTCTATTTAAGAATGGGTATGCCATACACCCCGCGTCCTAAAAAAAAAGTTCTTTCGATTTTCGATTAGATAC…
XJ04-4	TAATCTA-GGGCTTCGTGAATATGAACTAAATCCTTTTGTTTTTCTTCCATAAAATAAAATGTCTGATCTATAGAAATAAAAGATAAAGAAAAAAGGGGAAAAA---TTTTTTTTTTTCTAATCCATATCTCTCTCATTCCTTTCTTACAAACAAAAGAGTTTTTCTTATTGAAGGGTGGATTATTATCCATTTTTAGTGATAAAAAATCACGACATACTAGTTATGTCACTCTCACTATACCCACGTATAATATAATATGTGGGTATGTAGTATATGATTCGTCTATTTCTTAGAGTACGAAAGACGAATCGAATCTTCTTATGGTTCTATTTAAGAATGGGTATGCCATACACCCCGCGTCCTAAAAAAAAAGTTCTTTCGATTTTCGATTAGATAC…
XJ05-1	TAATCTA-GGGCTTCGTGAATATGAACTAAATCCTTTTGTTTTTTTTCCATAAAATAAAATGTCTGATCTATAGAAATAAAAGATAAAGAAAAAAGGGGAAAAA---TTTTTTTTTTTCTAATCCATATCTCTCTCATTCCTTTCTTACAAACAAAAGAGTTTTTCTTATTGAAGGGTGGATTATTATCCATTTTTAGTGATAAAAAATCACGACATACTAGTTATGTCACTCTCACTATACCCACGTATAATATAATATGTGGGTATGTAGTATATGATTCGTCTATTTCTTAGAGTACGAAAGACGAATCGAATCTTCTTATGGTTCTATTTAAGAATGGGTATGCCATACACCCCGCGTCCTAAAAAAAAAGTTCTTTCGA-TTTCGATTAGATAC…
XJ05-2	TAATCTA-GGGGCTCGTGAATATGAACTAAATCCTTTTGTTTTTCTTCCATAAAATAAAATGTCTGATCTATAGAAATAAAAGATAAAGAAAAAAGGGGAAAAA---TTTTTTTTTTTCTAATCCATATCTCTCTCATTCCTTTCTTACAAACAAAAGAGTTTTTCTTATTGAAGGGTGGATTATTATCCATTTTTAGTGATAAAAAATCACGACATACTAGTTATGTCACTCTCACTATACCCACGTATAATATAATATGTGGGTATGTAGTATATGATTCGTCTATTTCTTAGAGTACGAAAGACGAATCGAATCTTCTTATGGTTCTATTTAAGAATGGGTATGCCATACACCCCGCGTCCTAAAAAAAAAGTTCTTTCGA-TTTCGATTAGATAC…
XJ05-4	TAATCTA-GGGGCTCGTGAATATGAACTAAATCCTTTTGTTTTTCTTCCATAAAATAAAATGTCTGATCTATAGAAATAAAAGATAAAGAAAAAAGGGGAAAAA---TTTTTTTTTTTCTAATCCATATCTCTCTCATTCCTTTCTTACAAACAAAAGAGTTTTTCTTATTGAAGGGTGGATTATTATCCATTTTTAGTGATAAAAAATCACGACATACTAGTTATGTCACTCTCACTATACCCACGTATAATATAATATGTGGGTATGTAGTATATGATTCGTCTATTTCTTAGAGTACGAAAGACGAATCGAATCTTCTTATGGTTCTATTTAAGAATGGGTATGCCATACACCCCGCGTCCTAAAAAAAAAGTTCTTTCGA-TTTCGATTAGATAC…
XJ05-6	TAATCTA-GGGGCTCGTGAATATGAACTAAATCCTTTTGTTTTTCTTCCATAAAATAAAATGTCTGATCTATAGAAATAAAAGATAAAGAAAAAAGGGGAAAAA---TTTTTTTTTTTCTAATCCATATCTCTCTCATTCCTTTCTTACAAACAAAAGAGTTTTTCTTATTGAAGGGTGGATTATTATCCATTTTTAGTGATAAAAAATCACGACATACTAGTTATGTCACTCTCACTATACCCACGTATAATATAATATGTGGGTATGTAGTATATGATTCGTCTATTTCTTAGAGTACGAAAGACGAATCGAATCTTCTTATGGTTCTATTTAAGAATGGGTATGCCATACACCCCGCGTCCTAAAAAAAAAGTTCTTTCGA-TTTCGATTAGATAC…
XZ01-1	TAATCTA-GGGGCTCGTGAATATGAACTAAATCCTTTTGTTTTTCTTCCATAAAATAAAATGTCTGATCTATAGAAATAAAAGATAAAGAAAAAAGGGGAAAAA---TTTTTTTTTTTCTAATCCATATCTCTCTCATTCCTTTCTTACAAACAAAAGAGTTTTTCTTATTGAAGGGTGGATTATTATCCATTTTTAGTGATAAAAAATCACGACATACTAGTTATGTCACTCTCACTATACCCACGTATAATATAATATGTGGGTATGTAGTATATGATTCGTCTATTTCTTAGAGTACGAAAGACGAATCGAATCTTCTTATGGTTCTATTTAAGAATGGGTATGCCATACACCCCGCGTCCTAAAAAAAAAGTTCTTTCGA-TTTCGATTAGATAC…
XZ01-2	TAATCTA-GGGGCTCGTGAATATGAACTAAATCCTTTTGTTTTTCTTCCATAAAATAAAATGTCTGATCTATAGAAATAAAAGATAAAGAAAAAAGGGGAAAAA---TTTTTTTTTTTCTAATCCATATCTCTCTCATTCCTTTCTTACAAACAAAAGAGTTTTTCTTATTGAAGGGTGGATTATTATCCATTTTTAGTGATAAAAAATCACGACATACTAGTTATGTCACTCTCACTATACCCACGTATAATATAATATGTGGGTATGTAGTATATGATTCGTCTATTTCTTAGAGTACGAAAGACGAATCGAATCTTCTTATGGTTCTATTTAAGAATGGGTATGCCATACACCCCGCGTCCTAAAAAAAAAGTTCTTTCGA-TTTCGATTAGATAC…
XZ01-3	TAATCTA-GGGGCTCGTGAATATGAACTAAATCCTTTTGTTTTTCTTCCATAAAATAAAATGTCTGATCTATAGAAATAAAAGATAAAGAAAAAAGGGGAAAAA---TTTTTTTTTTTCTAATCCATATCTCTCTCATTCCTTTCTTACAAACAAAAGAGTTTTTCTTATTGAAGGGTGGATTATTATCCATTTTTAGTGATAAAAAATCACGACATACTAGTTATGTCACTCTCACTATACCCACGTATAATATAATATGTGGGTATGTAGTATATGATTCGTCTATTTCTTAGAGTACGAAAGACGAATCGAATCTTCTTATGGTTCTATTTAAGAATGGGTATGCCATACACCCCGCGTCCTAAAAAAAAAGTTCTTTCGA-TTTCGATTAGATAC…
XZ01-4	TAATCTAGGGGCTTCGTGAATATGAACTAAATCCTTTTGTTTTTCTTCCATAAAATAAAATGTCTGATCTATAGAAATAAAAGATAAAGAAAAAAGGGGAAAAA---TTTTTTTTTTTCTAATCCATATCTCTCTCATTCCTTTCTTACAAACAAAAGAGTTTTTCTTATTGAAGGGTGGATTATTATCCATTTTTAGTGATAAAAAATCACGACATACTAGTTATGTCACTCTCACTATACCCACGTATAATATAATATGTGGGTATGTAGTATATGATTCGTCTATTTCTTAGAGTACGAAAGACGAATCGAATCTTCTTATGGTTCTATTTAAGAATGGGTATGCCATACACCCCGCGTCCTAAAAAAAAAGTTCTTTCGATTTTCGATTAGATAC…
XZ01-5	TAATCTA-GGGGTTCGTGAATATGAACTAAATCCTTTTGTTTTTCTTCCATAAAATAAAATGTCTGATCTATAGAAATAAAAGATAAAGAAAAAAGGGGAAAAA---TTTTTTTTTTTCTAATCCATATCTCTCTCATTCCTTTCTTACAAACAAAAGAGTTTTTCTTATTGAAGGGTGGATTATTATCCATTTTTAGTGATAAAAAATCACGACATACTAGTTATGTCACTCTCACTATACCCACGTATAATATAATATGTGGGTATGTAGTATATGATTCGTCTATTTCTTAGAGTACGAAAGACGAATCGAATCTTCTTATGGTTCTATTTAAGAATGGGTATGCCATACACCCCGCGTCCTAAAAAAAAAGTTCTTTCGA-TTTCGATTAGATAC…
XZ01-6	TAATCTA-GGGGTTCGGGAATATGAACTAAATCCTTTTGTTTTTCTTCCATAAAATAAAATGTCTGATCTATAGAAATAAAAGATAAAGAAAAAAGGGGAAAAA---TTTTTTTTTTTCTAATCCATATCTCTCTCATTCCTTTCTTACAAACAAAAGAGTTTTTCTTATTGAAGGGTGGATTATTATCCATTTTTAGTGATAAAAAATCACGACATACTAGTTATGTCACTCTCACTATACCCACGTATAATATAATATGTGGGTATGTAGTATATGATTCGTCTATTTCTTAGAGTACGAAAGACGAATCGAATCTTCTTATGGTTCTATTTAAGAATGGGTATGCCATACACCCCGCGTCCTAAAAAAAAAGTTCTTTCGA-TTTCGATTAGATAC…
XZ02-2	TAATCTA-GGGCTTCGTGAATATGAACTAAATCCTTTTGTTTTTCTTCCATAAAATAAAATGTCTGATCTATAGAAATAAAAGATAAAGAAAAAAGGGGAAAAA---TTTTTTTTTTTCTAATCCATATCTCTCTCATTCCTTTCTTACAAACAAAAGAGTTTTTCTTATTGAAGGGTGGATTATTATCCATTTTTAGTGATAAAAAATCACGACATACTAGTTATGTCACTCTCACTATACCCACGTATAATATAATATGTGGGTATGTAGTATATGATTCGTCTATTTCTTAGAGTACGAAAGACGAATCGAATCTTCTTATGGTTCTATTTAAGAATGGGTATGCCATACACCCCGCGTCCTAAAAAAAAAGTTCTTTCGATTTTCGATTAGATAC…
XZ02-4	TAATCTA-GGGCTTCGTGAATATGAACTAAATCCTTTTGTTTTTCTTCCATAAAATAAAATGTCTGATCTATAGAAATAAAAGATAAAGAAAAAAGGGGAAAAA---TTTTTTTTTTTCTAATCCATATCTCTCTCATTCCTTTCTTACAAACAAAAGAGTTTTTCTTATTGAAGGGTGGATTATTATCCATTTTTAGTGATAAAAAATCACGACATACTAGTTATGTCACTCTCACTATACCCACGTATAATATAATATGTGGGTATGTAGTATATGATTCGTCTATTTCTTAGAGTACGAAAGACGAATCGAATCTTCTTATGGTTCTATTTAAGAATGGGTATGCCATACACCCCGCGTCCTAAAAAAAAAGTTCTTTCGA-TTTCGATTAGATAC…
XZ02-5	TAATCTA-GGGCTTCGTGAATATGAACTAAATCCTTTTGTTTTTCTTCCATAAAATAAAATGTCTGATCTATAGAAATAAAAGATAAAGAAAAAAGGGGAAAAA---TTTTTTTTTTTCTAATCCATATCTCTCTCATTCCTTTCTTACAAACAAAAGAGTTTTTCTTATTGAAGGGTGGATTATTATCCATTTTTAGTGATAAAAAATCACGACATACTAGTTATGTCACTCTCACTATACCCACGTATAATATAATATGTGGGTATGTAGTATATGATTCGTCTATTTCTTAGAGTACGAAAGACGAATCGAATCTTCTTATGGTTCTATTTAAGAATGGGTATGCCATACACCCCGCGTCCTAAAAAAAAAGTTCTTTCGA-TTTCGATTAGATAC…
XZ02-6	TAATCTA-GGGCTTCGTGAATATGAACTAAATCCTTTTGTTTTTCTTCCATAAAATAAAATGTCTGATCTATAGAAATAAAAGATAAAGAAAAAAGGGGAAAAA---TTTTTTTTTTTCTAATCCATATCTCTCTCATTCCTTTCTTACAAACAAAAGAGTTTTTCTTATTGAAGGGTGGATTATTATCCATTTTTAGTGATAAAAAATCACGACATACTAGTTATGTCACTCTCACTATACCCACGTATAATATAATATGTGGGTATGTAGTATATGATTCGTCTATTTCTTAGAGTACGAAAGACGAATCGAATCTTCTTATGGTTCTATTTAAGAATGGGTATGCCATACACCCCGCGTCCTAAAAAAAAAGTTCTTTCGATTTTCGATTAGATAC…
XZ03-1	TAATCTA-GGGCTTCGTGAATATGAACTAAATCCTTTTGTTTTTCTTCCATAAAATAAAATGTCTGATCTATAGAAATAAAAGATAAAGAAAAAAGGGGAAAAA---TTTTTTTTTTTCTAATCCATATCTCTCTCATTCCTTTCTTACAAACAAAAGAGTTTTTCTTATTGAAGGGTGGATTATTATCCATTTTTAGTGATAAAAAATCACGACATACTAGTTATGTCACTCTCACTATACCCACGTATAATATAATATGTGGGTATGTAGTATATGATTCGTCTATTTCTTAGAGTACGAAAGACGAATCGAATCTTCTTATGGTTCTATTTAAGAATGGGTATGCCATACACCCCGCGTCCTAAAAAAAAAGTTCTTTCGA-TTTCGATTAGATAC…
XZ03-2	TAATCTA-GGGCTTCGTGAATATGAACTAAATCCTTTTGTTTTTCTTCCATAAAATAAAATGTCTGATCTATAGAAATAAAAGATAAAGAAAAAAGGGGAAAAA---TTTTTTTTTTTCTAATCCATATCTCTCTCATTCCTTTCTTACAAACAAAAGAGTTTTTCTTATTGAAGGGTGGATTATTATCCATTTTTAGTGATAAAAAATCACGACATACTAGTTATGTCACTCTCACTATACCCACGTATAATATAATATGTGGGTATGTAGTATATGATTCGTCTATTTCTTAGAGTACGAAAGACGAATCGAATCTTCTTATGGTTCTATTTAAGAATGGGTATGCCATACACCCCGCGTCCTAAAAAAAAAGTTCTTTCGA-TTTCGATTAGATAC…
XZ03-3	TAATCTA-GGGCTTCGTGAATATGAACTAAATCCTTTTGTTTTTCTTCCATAAAATAAAATGTCTGATCTATAGAAATAAAAGATAAAGAAAAAAGGGGAAAAA---TTTTTTTTTTTCTAATCCATATCTCTCTCATTCCTTTCTTACAAACAAAAGAGTTTTTCTTATTGAAGGGTGGATTATTATCCATTTTTAGTGATAAAAAATCACGACATACTAGTTATGTCACTCTCACTATACCCACGTATAATATAATATGTGGGTATGTAGTATATGATTCGTCTATTTCTTAGAGTACGAAAGACGAATCGAATCTTCTTATGGTTCTATTTAAGAATGGGTATGCCATACACCCCGCGTCCTAAAAAAAAAGTTCTTTCGATTTTCGATTAGATAC…
XZ03-4	TAATCTAGGGGCTTCGTGAATATGAACTAAATCCTTTTGTTTTTCTTCCATAAAATAAAATGTCTGATCTATAGAAATAAAAGATAAAGAAAAAAGGGGAAAAA---TTTTTTTTTTTCTAATCCATATCTCTCTCATTCCTTTCTTACAAACAAAAGAGTTTTTCTTATTGAAGGGTGGATTATTATCCATTTTTAGTGATAAAAAATCACGACATACTAGTTATGTCACTCTCACTATACCCACGTATAATATAATATGTGGGTATGTAGTATATGATTCGTCTATTTCTTAGAGTACGAAAGACGAATCGAATCTTCTTATGGTTCTATTTAAGAATGGGTATGCCATACACCCCGCGTCCTAAAAAAAAAGTTCTTTCGATTTTCGATTAGATAC…
XZ03-5	TAATCTA-GGGCTTCGTGAATATGAACTAAATCCTTTTGTTTTTCTTCCATAAAATAAAATGTCTGATCTATAGAAATAAAAGATAAAGAAAAAAGGGGAAAAA---TTTTTTTTTTTCTAATCCATATCTCTCTCATTCCTTTCTTACAAACAAAAGAGTTTTTCTTATTGAAGGGTGGATTATTATCCATTTTTAGTGATAAAAAATCACGACATACTAGTTATGTCACTCTCACTATACCCACGTATAATATAATATGTGGGTATGTAGTATATGATTCGTCTATTTCTTAGAGTACGAAAGACGAATCGAATCTTCTTATGGTTCTATTTAAGAATGGGTATGCCATACACCCCGCGTCCTAAAAAAAAAGTTCTTTCGATTTTCGATTAGATAC…
XZ03-6	TAATCTA-GGGGTTCGTGAATATGAACTAAATCCTTTTGTTTTTCTTCCATAAAATAAAATGTCTGATCTATAGAAATAAAAGATAAAGAAAAAAGGGGAAAAA---TTTTTTTTTTTCTAATCCATATCTCTCTCATTCCTTTCTTACAAACAAAAGAGTTTTTCTTATTGAAGGGTGGATTATTATCCATTTTTAGTGATAAAAAATCACGACATACTAGTTATGTCACTCTCACTATACCCACGTATAATATAATATGTGGGTATGTAGTATATGATTCGTCTATTTCTTAGAGTACGAAAGACGAATCGAATCTTCTTATGGTTCTATTTAAGAATGGGTATGCCATACACCCCGCGTCCTAAAAAAAAAGTTCTTTCGATTTTCGATTAGATAC…
