# Supplementary material for: Molecular Phylogeography and Intraspecific Divergences in Siberian Wildrye (Elymus sibiricus L.) Wild Populations in China, Inferred From Chloroplast DNA Sequence and cpSSR Markers
Source: Front Plant Sci. 2022 May 19;13:862759. doi: 10.3389/fpls.2022.862759 (PMC9161273; doi:10.3389/fpls.2022.862759)
Supplement: Supplementary Figure 1 — ΔK estimation based on the structure harvester of cpSSR. [file Data_Sheet_1.ZIP › Supplementary Material/Table S7.csv]

Species	Longitude	latitude
Elymus	102.67465	35.20653333
Elymus	102.67875	34.49636667
Elymus	102.9164167	34.94148333
Elymus	115.0463889	41.56027778
Elymus	115.6447222	41.48472222
Elymus	115.8997222	41.35611111
Elymus	119.920035	47.130489
Elymus	118.556217	43.995207
Elymus	116.22493	42.532841
Elymus	101.9702778	36.44111111
Elymus	97.19277778	33.63333333
Elymus	97.37666667	37.28138889
Elymus	102.62	31.88
Elymus	103.229	33.583
Elymus	102.0556	32.7623
Elymus	81.07722222	43.4925
Elymus	89.78166667	47.17722222
Elymus	90.28527778	46.54694444
Elymus	89.64083333	43.68333333
Elymus	87.29638889	43.58138889
Elymus	98.72308944	29.73665278
Elymus	96.6704625	29.98377194
Elymus	96.77804333	29.54071389
Elymus	121.9482	51.9736
Elymus	120.6738	51.2092
Elymus	119.978	50.3852
Elymus	119.8682	49.3084
Elymus	121.0767	47.9433
Elymus	122.5928	47.9924
Elymus	125.1489	48.7803
Elymus	126.3574	48.2271
Elymus	130.4004	47.1922
Elymus	132.0264	46.1367
Elymus	120.4907	44.7181
Elymus	126.709	45.7087
Elymus	126.687	45.4935
Elymus	127.0825	45.3856
Elymus	116.8945	43.3119
Elymus	118.6084	43.5193
Elymus	124.6729	43.3917
Elymus	128.8916	43.7102
Elymus	111.3867	40.9937
Elymus	115.3638	40.4107
Elymus	119.0332	41.5058
Elymus	123.2959	41.703
Elymus	124.1748	41.2255
Elymus	124.79	41.1594
Elymus	126.5039	42.0303
Elymus	126.8115	42.3071
Elymus	128.1079	42.4045
Elymus	111.9873	38.8254
Elymus	113.4814	39.0135
Elymus	114.5801	39.4051
Elymus	115.9863	39.8957
Elymus	111.189	37.9182
Elymus	111.5186	37.7099
Elymus	111.8921	36.906
Elymus	112.0898	36.5008
Elymus	112.002	35.3084
Elymus	114.4922	30.5528
Elymus	109.1748	31.9801
Elymus	108.9111	31.1291
Elymus	108.7134	31.9242
Elymus	108.7793	31.7001
Elymus	107.7026	34.1164
Elymus	106.3184	35.4159
Elymus	106.1865	35.7019
Elymus	105.7031	36.129
Elymus	106.8896	37.4313
Elymus	98.3276	38.814
Elymus	99.5801	38.8311
Elymus	99.9756	38.2296
Elymus	100.1733	38.1432
Elymus	101.1182	38.4364
Elymus	94.79	36.4124
Elymus	96.6797	37.3265
Elymus	97.8003	37.3265
Elymus	98.9648	36.6949
Elymus	99.5142	36.9411
Elymus	99.4922	37.1516
Elymus	100.3931	37.2391
Elymus	100.7007	37.6403
Elymus	101.2939	37.4138
Elymus	101.4697	37.1165
Elymus	101.6016	37.3265
Elymus	101.7773	37.344
Elymus	101.8872	37.2216
Elymus	101.8213	36.9762
Elymus	102.1729	37.134
Elymus	102.3706	36.9235
Elymus	102.4805	37.3963
Elymus	102.7002	37.1165
Elymus	99.5801	36.324
Elymus	100.2173	36.6067
Elymus	100.9644	36.8005
Elymus	101.6895	36.7477
Elymus	101.7773	36.6243
Elymus	102.3926	36.5008
Elymus	102.2168	36.3417
Elymus	102.5024	36.2354
Elymus	102.7222	36.1113
Elymus	101.1182	36.5185
Elymus	100.8545	36.3063
Elymus	101.4697	36.2354
Elymus	100.8765	36.1113
Elymus	100.1953	36.2
Elymus	99.8877	35.8089
Elymus	98.7891	35.1109
Elymus	99.9316	35.559
Elymus	100.5029	35.2366
Elymus	99.9097	34.5337
Elymus	100.1953	34.425
Elymus	100.5908	34.6242
Elymus	100.6787	34.7326
Elymus	101.2939	34.5156
Elymus	101.6016	34.7326
Elymus	101.9092	35.1828
Elymus	102.019	35.5412
Elymus	102.5903	35.6127
Elymus	99.4043	33.7152
Elymus	101.6895	33.9889
Elymus	103.0078	34.0071
Elymus	101.9971	33.6055
Elymus	100.415	32.981
Elymus	101.8872	32.815
Elymus	102.3926	32.519
Elymus	102.8101	32.0919
Elymus	102.5903	31.9988
Elymus	102.3926	31.8309
Elymus	102.7881	31.5879
Elymus	104.3921	33.0915
Elymus	106.897	37.4138
Elymus	105.6885	36.0935
Elymus	106.1938	35.7198
Elymus	107.71	34.0982
Elymus	101.3818	30.4392
Elymus	101.3159	30.5906
Elymus	101.2061	30.7985
Elymus	100.6787	31.8122
Elymus	100.0195	31.4943
Elymus	99.0967	31.9988
Elymus	98.2178	30.8173
Elymus	96.9873	30.4771
Elymus	97.1631	31.3067
Elymus	96.0864	31.7749
Elymus	96.1084	32.5005
Elymus	95.5811	32.6856
Elymus	96.5918	33.3856
Elymus	96.9873	33.0179
Elymus	97.2949	33.1099
Elymus	97.8882	33.1284
Elymus	95.2954	34.4975
Elymus	108.6787	31.9242
Elymus	103.396	29.5002
Elymus	102.8027	29.634
Elymus	102.0776	30.0152
Elymus	101.8799	29.92
Elymus	101.4844	29.8248
Elymus	101.3525	30.0152
Elymus	101.001	30.1483
Elymus	100.3857	29.0402
Elymus	99.8145	28.7323
Elymus	99.1113	28.6167
Elymus	97.002	30.4897
Elymus	97.2217	31.3192
Elymus	96.0791	32.5128
Elymus	95.5957	32.6979
Elymus	99.9902	27.1211
Elymus	99.9023	26.1193
Elymus	95.7275	29.8438
Elymus	94.6729	29.9391
Elymus	93.1787	29.8057
Elymus	92.8052	28.5395
Elymus	91.8164	28.8864
Elymus	91.0913	29.5957
Elymus	89.6118	28.9248
Elymus	89.0186	31.338
Elymus	88.8867	27.375
Elymus	87.9858	28.9248
Elymus	85.9204	28.1334
Elymus	86.0083	29.4237
Elymus	85.9937	29.4492
Elymus	85.9277	28.1398
Elymus	85.3125	28.3334
Elymus	84.6973	28.7195
Elymus	81.0864	30.3508
Elymus	78.7793	31.7251
Elymus	79.6143	31.8371
Elymus	79.9878	32.5252
Elymus	80.2954	33.024
Elymus	79.6143	33.4467
Elymus	80.3174	33.703
Elymus	87.2681	38.6255
Elymus	77.0947	37.2915
Elymus	75.2051	37.7099
Elymus	74.8975	38.6083
Elymus	75.8862	39.4277
Elymus	82.9395	41.703
Elymus	80.5225	42.5989
Elymus	80.8301	42.825
Elymus	81.9287	43.2265
Elymus	83.1592	43.4024
Elymus	83.7085	42.7927
Elymus	82.2583	43.816
Elymus	82.3022	44.5409
Elymus	86.8066	42.2258
Elymus	86.3232	42.6959
Elymus	83.0273	46.5866
Elymus	85.708	44.0218
Elymus	86.8945	43.514
Elymus	87.3779	43.4343
Elymus	87.9932	44.006
Elymus	90.293	46.6218
Elymus	89.7437	46.8326
Elymus	86.7773	47.5938
Elymus	86.3918	48.0218
Elymus	86.6016	48.4025
Elymus	87.3926	48.5045
